# Supplementary material for: Shared neutrophil and T cell dysfunction is accompanied by a distinct interferon signature during severe febrile illnesses in children
Source: Nat Commun. 2024 Sep 19;15:8224. doi: 10.1038/s41467-024-52246-0 (PMC11413185; doi:10.1038/s41467-024-52246-0)
Supplement: Supplementary file 4 — Source Data [file 41467_2024_52246_MOESM4_ESM.zip]

Archive with 12 entries (12 files):
- SIFIC_clinical_data_Nat_Comms.xlsx
- __MACOSX/._SIFIC_clinical_data_Nat_Comms.xlsx
- SIFIC_Fig2b_Nat_Comms.xlsx
- __MACOSX/._SIFIC_Fig2b_Nat_Comms.xlsx
- SIFIC_Fig3_Nat_Comms_cytokines.xlsx
- __MACOSX/._SIFIC_Fig3_Nat_Comms_cytokines.xlsx
- SIFIC_Fig4_Nat_Comms_stim_cytometry.xlsx
- __MACOSX/._SIFIC_Fig4_Nat_Comms_stim_cytometry.xlsx
- SIFIC_quant.express.man.all_Nat_Comms.xlsx
- __MACOSX/._SIFIC_quant.express.man.all_Nat_Comms.xlsx
- SIFIC_quant.pc.populations.sub_Nat_Comms.xlsx
- __MACOSX/._SIFIC_quant.pc.populations.sub_Nat_Comms.xlsx
