# Supplementary material for: Shared neutrophil and T cell dysfunction is accompanied by a distinct interferon signature during severe febrile illnesses in children
Source: Nat Commun. 2024 Sep 19;15:8224. doi: 10.1038/s41467-024-52246-0 (PMC11413185; doi:10.1038/s41467-024-52246-0)
Supplement: Supplementary file 4 — Source Data [file 41467_2024_52246_MOESM4_ESM.zip › SIFIC_clinical_data_Nat_Comms.xlsx]

## Sheet: SIFIC_clinical_data_Nat_Comms
UNIQUE_PATIENT_ID	GENDER_AT_BIRTH	RESPIRATORY	GASTROINTESTINAL	LYMPHADENOPATHY	OEDEMA_ASCITES	RASH	SHOCK	CONJUNCTIVITIS	MUCOSITIS	MAXIMUM_CRP	MAXIMUM_NEUTROPHIL_COUNT	MINIMUM_LYMPHOCYTE	INVASIVE_VENT	INVASIVE_VENT_days	ICU	ICU_days	INOTROPES	INOTROPES_days	ECMO	ECMO_days	mass	mass.t1	mass.t2	mass.t3	mass.hc	quant	quant.t1	quant.t2	quant.t3	quant.hc	quant.mass	quant.mass.t1	quant.mass.t2	quant.mass.t3	quant.mass.hc	plasma	plasma.t1	plasma.t2	plasma.t3	rna	syndrome	syndrome_details	ivig.t1	steroid.t1	monoclonal.t1	monoclonal.t1_spec	ivig.t2	steroid.t2	monoclonal.t2
DIS-1101-1010-E01	M	NO	YES	NO	YES	YES	NO	YES	NO	164.9	4.96	1.8	NO	NA	NO	NA	NO	NA	NO	NA	0	NA	NA	NA	NA	1	NA	NA	1	NA	0	NA	NA	NA	NA	NA	NA	NA	NA	NA	MIS-C	MIS-C	1	0	0	Infliximab	NA	NA	NA
DIS-1101-1247-E01	M	NO	NO	NO	NO	YES	NO	YES	YES	120.4	5.2	2.1	NO	NA	NO	NA	NO	NA	NO	NA	0	NA	NA	NA	NA	1	NA	NA	1	NA	0	NA	NA	NA	NA	NA	NA	NA	NA	NA	KD	KD	0	0	0		NA	NA	NA
DIS-1101-1263-E01	M	NO	YES	NO	NO	YES	NO	NO	NO	67.4	7.9	4.7	NO	NA	NO	NA	NO	NA	NO	NA	0	NA	NA	NA	NA	1	NA	NA	1	NA	0	NA	NA	NA	NA	NA	NA	NA	NA	NA	KD	KD	0	0	0		NA	NA	NA
DIS-1101-1307-E01	M	NO	NO	NO	NO	YES	NO	NO	NO	72.6	9.3	1.2	NO	NA	NO	NA	NO	NA	NO	NA	0	NA	NA	NA	NA	1	1	NA	NA	NA	0	NA	NA	NA	NA	NA	NA	NA	NA	NA	Inflammatory	Inflammatory syndrome (MAS)	0	0	0		NA	NA	NA
DIS-1101-1329-E01	M	NO	YES	NO	NO	YES	NO	YES	NO	148.9	63.8	2.1	NO	NA	NO	NA	NO	NA	NO	NA	0	NA	NA	NA	NA	1	1	NA	NA	NA	0	NA	NA	NA	NA	NA	NA	NA	NA	NA	KD	KD	1	1	0		1	1	1
DIS-1101-1333-E01	M	NO	NO	NO	YES	YES	NO	NO	NO	0.2	1.9	1.5	NO	NA	NO	NA	NO	NA	NO	NA	0	NA	NA	NA	NA	1	1	NA	NA	NA	0	NA	NA	NA	NA	NA	NA	NA	NA	NA	Inflammatory	Inflammatory syndrome (Covid toes)	0	0	0		NA	NA	NA
DIS-1101-1334-E01	F	NO	YES	NO	NO	NO	NO	YES	NO	403.6	8.8	0.3	NO	NA	NO	NA	NO	NA	NO	NA	0	NA	NA	NA	NA	1	1	NA	NA	NA	0	NA	NA	NA	NA	NA	NA	NA	NA	NA	MIS-C	MIS-C	0	1	0		NA	NA	NA
DIS-1101-1335-E01	F	NO	YES	NO	YES	YES	NO	YES	NO	151.3	13.9	0.5	NO	NA	NO	NA	NO	NA	NO	NA	0	NA	NA	NA	NA	1	1	NA	NA	NA	0	NA	NA	NA	NA	NA	NA	NA	NA	NA	MIS-C	MIS-C	1	1	0	Infliximab	NA	NA	NA
DIS-1101-1336-E01	F	NO	YES	NO	NO	NO	NO	YES	NO	222.9	13.6	0.6	NO	NA	NO	NA	NO	NA	NO	NA	0	NA	NA	NA	NA	1	1	NA	NA	NA	0	NA	NA	NA	NA	NA	NA	NA	NA	NA	MIS-C	MIS-C	0	0	0	Infliximab	NA	NA	NA
DIS-1101-1338-E01	M	NO	YES	NO	NO	YES	NO	NO	NO	139.8	10.4	0.7	NO	NA	NO	NA	NO	NA	NO	NA	0	NA	NA	NA	NA	1	1	NA	NA	NA	0	NA	NA	NA	NA	NA	NA	NA	NA	NA	MIS-C	MIS-C	0	0	0		NA	NA	NA
DIS-1101-1340-E01	F	NO	NO	NO	NO	YES	NO	YES	YES	227.1	15.9	0.6	NO	NA	NO	NA	NO	NA	NO	NA	0	NA	NA	NA	NA	1	NA	NA	1	NA	0	NA	NA	NA	NA	NA	NA	NA	NA	NA	MIS-C	MIS-C	0	0	0		NA	NA	NA
DIS-1101-1345-E01	M	NO	YES	NO	NO	NO	NO	NO	NO	184.7	2.9	1.1	NO	NA	NO	NA	NO	NA	NO	NA	0	NA	NA	NA	NA	1	1	NA	NA	NA	0	NA	NA	NA	NA	NA	NA	NA	NA	NA	MIS-C	MIS-C	0	0	0		NA	NA	NA
DIS-1101-1347-E01	F	NO	YES	NO	NO	YES	YES	YES	NO	144.2	13.1	0.4	NO	NA	YES	2	YES	1	NO	NA	0	NA	NA	NA	NA	1	1	NA	NA	NA	0	NA	NA	NA	NA	NA	NA	NA	NA	NA	MIS-C	MIS-C	0	0	0		NA	NA	NA
DIS-1101-1350-E01	F	NO	YES	NO	NO	NO	NO	NO	NO	150.9	9.1	0.5	NO	NA	YES	2	NO	NA	NO	NA	0	NA	NA	NA	NA	1	1	NA	NA	NA	0	NA	NA	NA	NA	NA	NA	NA	NA	NA	MIS-C	MIS-C	0	1	0		NA	NA	NA
DIS-1101-1353-E01	M	NO	YES	NA	YES	YES	YES	NO	NO	150.8	7.6	0.2	NO	NA	YES	4	YES	3	NO	NA	0	NA	NA	NA	NA	1	1	NA	NA	NA	0	NA	NA	NA	NA	NA	NA	NA	NA	NA	MIS-C	MIS-C	0	0	0	Tocilizumab	NA	NA	NA
DIS-1101-1355-E01	M	NO	YES	NO	NO	NO	YES	NO	NO	146	4.3	0.8	NO	NA	YES	3	YES	1	NO	NA	0	NA	NA	NA	NA	1	1	NA	NA	NA	0	NA	NA	NA	NA	NA	NA	NA	NA	NA	MIS-C	MIS-C	0	0	0	Tocilizumab	NA	NA	NA
DIS-1101-1356-E01	M	NO	NO	NO	NO	NO	NO	NO	NO	115	9.6	2.7	NO	NA	NO	NA	NO	NA	NO	NA	0	NA	NA	NA	NA	1	NA	1	NA	NA	0	NA	NA	NA	NA	NA	NA	NA	NA	NA	MIS-C	MIS-C	1	0	0		1	0	0
DIS-1101-1357-E01	M	NO	YES	NO	NO	YES	NO	YES	NO	215.6	12	1	NO	NA	NO	NA	NO	NA	NO	NA	0	NA	NA	NA	NA	1	1	NA	NA	NA	0	NA	NA	NA	NA	NA	NA	NA	NA	NA	MIS-C	MIS-C	0	0	0		0	1	0
DIS-1101-1360-E01	F	NO	YES	NO	NO	NO	NO	NO	NO	212.9	7.9	0.7	NO	NA	NO	NA	NO	NA	NO	NA	0	NA	NA	NA	NA	1	1	NA	NA	NA	0	NA	NA	NA	NA	NA	NA	NA	NA	NA	MIS-C	MIS-C	0	1	0		NA	NA	NA
DIS-1101-1364-E01	M	NO	YES	YES	NO	NO	NO	NO	NO	301.5	14.6	0.1	NO	NA	NO	NA	NO	NA	Unk	NA	0	NA	NA	NA	NA	1	1	NA	NA	NA	0	NA	NA	NA	NA	NA	NA	NA	NA	NA	MIS-C	MIS-C	0	1	0		NA	NA	NA
DIS-1101-1366-E01	M	NO	YES	NO	NO	YES	YES	NO	NO	200.4	5.5	1	NO	NA	YES	2	YES	1	NO	NA	0	NA	NA	NA	NA	1	1	NA	NA	NA	0	NA	NA	NA	NA	NA	NA	NA	NA	NA	MIS-C	MIS-C	0	1	0		NA	NA	NA
DIS-1101-1367-E01	F	NO	YES	NO	NO	YES	YES	NO	NO	130.6	7.6	0.5	NO	NA	YES	4	YES	2	NO	NA	0	NA	NA	NA	NA	1	1	NA	NA	NA	0	NA	NA	NA	NA	NA	NA	NA	NA	NA	Severe bacterial infection	Severe bacterial infection	0	0	0		NA	NA	NA
DIS-1101-1375-E01	M	NO	NO	NO	NO	YES	NO	YES	NO	288.3	7.7	0.3	NO	NA	YES	1	NO	NA	NO	NA	0	NA	NA	NA	NA	1	1	NA	NA	NA	0	NA	NA	NA	NA	NA	NA	NA	NA	NA	MIS-C	MIS-C	1	0	0	Anakinra	NA	NA	NA
DIS-1101-1382-E01	M	NO	YES	NO	NO	NO	NO	NO	NO	287	12.3	1.3	NO	NA	NO	NA	NO	NA	Unk	NA	0	NA	NA	NA	NA	1	1	NA	NA	NA	0	NA	NA	NA	NA	NA	NA	NA	NA	NA	MIS-C	MIS-C	0	0	0		NA	NA	NA
DIS-1101-1384-E01	F	NO	YES	NO	NO	NO	NO	NO	NO	169.2	9.7	0.9	NO	NA	NO	NA	NO	NA	NO	NA	0	NA	NA	NA	NA	1	1	NA	NA	NA	0	NA	NA	NA	NA	NA	NA	NA	NA	NA	Severe bacterial infection	Severe bacterial infection	0	0	0		NA	NA	NA
DIS-1101-1388-E01	M	NO	YES	NO	NO	NO	NO	YES	NO	247.8	6.2	1.4	NO	NA	YES	2	NO	NA	NO	NA	0	NA	NA	NA	NA	1	1	NA	NA	NA	0	NA	NA	NA	NA	NA	NA	NA	NA	NA	MIS-C	MIS-C	0	0	0		NA	NA	NA
DIS-1101-1389-E01	M	NO	NO	NO	NO	YES	NO	NO	NO	130	2	2.6	NO	NA	NO	NA	NO	NA	NO	NA	0	NA	NA	NA	NA	1	1	NA	NA	NA	0	NA	NA	NA	NA	NA	NA	NA	NA	NA	Severe bacterial infection	Severe bacterial infection	0	0	0		NA	NA	NA
DIS-1101-1403-E01	M	NO	YES	NO	YES	YES	NO	YES	YES	75.3	12.8	0.3	NO	NA	NO	NA	NO	NA	NO	NA	0	NA	NA	NA	NA	1	1	NA	NA	NA	0	NA	NA	NA	NA	NA	NA	NA	NA	NA	MIS-C	MIS-C	1	1	0		NA	NA	NA
DIS-1101-1408-E01	F	NO	YES	NO	NO	NO	NO	NO	NO	0.2	2.8	2.5	NO	NA	NO	NA	NO	NA	NO	NA	0	NA	NA	NA	NA	1	1	NA	NA	NA	0	NA	NA	NA	NA	NA	NA	NA	NA	NA	Severe viral infection	Severe viral infection	0	0	0		NA	NA	NA
DIS-1101-1411-E01	M	NO	NO	NO	NO	YES	NO	NO	NO	354.5	33.3	0.5	NO	NA	NO	NA	NO	NA	Unk	NA	0	NA	NA	NA	NA	1	1	NA	NA	NA	0	NA	NA	NA	NA	NA	NA	NA	NA	NA	Inflammatory	Inflammatory syndrome (JIA)	0	0	0	Infliximab	NA	NA	NA
DIS-1101-1412-E01	M	NO	YES	YES	NO	NO	NO	NO	NO	228.2	16	1.1	NO	NA	NO	NA	NO	NA	NO	NA	0	NA	NA	NA	NA	1	1	NA	NA	NA	0	NA	NA	NA	NA	NA	NA	NA	NA	NA	MIS-C	MIS-C	0	0	0		NA	NA	NA
DIS-1101-1415-E01	M	YES	YES	NO	NO	NO	NO	NO	NO	27.7	11.8	0.6	YES	5	YES	6	NO	NA	NO	NA	0	NA	NA	NA	NA	1	1	NA	NA	NA	0	NA	NA	NA	NA	NA	NA	NA	NA	NA	Severe viral infection	Severe viral infection	0	0	0		NA	NA	NA
DIS-1101-1419-E01	F	NO	YES	NO	NO	YES	NO	NO	NO	195.8	10.5	1.7	NO	NA	NO	NA	NO	NA	NO	NA	0	NA	NA	NA	NA	1	1	NA	NA	NA	0	NA	NA	NA	NA	NA	NA	NA	NA	NA	Severe bacterial infection	Severe bacterial infection	0	0	0		NA	NA	NA
DIS-1101-1420-E01	F	NO	YES	NO	NO	NO	NO	NO	NO	281.1	9.7	2.8	NO	NA	NO	NA	NO	NA	NO	NA	0	NA	NA	NA	NA	1	1	NA	NA	NA	0	NA	NA	NA	NA	NA	NA	NA	NA	NA	KD	KD	0	0	0		NA	NA	NA
DIS-1101-1449-E01	F	NO	YES	NO	NO	YES	NO	YES	YES	61.5	9.7	0.3	NO	NA	YES	2	NO	NA	NO	NA	0	NA	NA	NA	NA	1	1	NA	NA	NA	0	NA	NA	NA	NA	NA	NA	NA	NA	NA	MIS-C	MIS-C	0	0	0		NA	NA	NA
DIS-1101-1458-E01	M	YES	YES	NO	NO	NO	NO	NO	NO	15.9	6.2	0.4	YES	6	YES	9	NO	NA	NO	NA	0	NA	NA	NA	NA	1	1	NA	NA	NA	0	NA	NA	NA	NA	NA	NA	NA	NA	NA	Severe viral infection	Severe viral infection	0	1	0		NA	NA	NA
DIS-1101-1469-E01	M	YES	NO	NO	NO	NO	NO	NO	NO	17	7.4	0.7	YES	7	YES	8	NO	NA	NO	NA	0	NA	NA	NA	NA	1	1	NA	NA	NA	0	NA	NA	NA	NA	NA	NA	NA	NA	NA	Severe viral infection	Severe viral infection	0	0	0		NA	NA	NA
DIS-1101-1510-E01	M	NO	YES	NO	NO	NO	NO	YES	NO	229.4	7.3	0.7	NO	NA	NO	NA	NO	NA	NO	NA	0	NA	NA	NA	NA	1	1	NA	NA	NA	0	NA	NA	NA	NA	NA	NA	NA	NA	NA	MIS-C	MIS-C	0	1	0		NA	NA	NA
DIS-1101-1515-E01	M	YES	NO	NO	NO	NO	YES	NO	NO	48.6	17.8	1.6	YES	12	YES	23	YES	1	NO	NA	0	NA	NA	NA	NA	1	NA	1	NA	NA	0	NA	NA	NA	NA	NA	NA	NA	NA	NA	Severe viral infection	Severe viral infection	0	0	0		0	0	0
DIS-1101-1534-E01	F	NO	YES	NO	NO	NO	NO	NO	NO	141.4	25.3	0.8	NO	NA	YES	1	NO	NA	NO	NA	0	NA	NA	NA	NA	1	NA	1	NA	NA	0	NA	NA	NA	NA	NA	NA	NA	NA	NA	Severe bacterial infection	Severe bacterial infection	0	0	0		0	0	0
DIS-1101-1543-E01	M	NO	YES	NO	NO	YES	YES	NO	NO	228.7	8.9	0.4	NO	NA	YES	2	YES	1	NO	NA	0	NA	NA	NA	NA	1	1	NA	NA	NA	0	NA	NA	NA	NA	NA	NA	NA	NA	NA	MIS-C	MIS-C	0	1	0		NA	NA	NA
DIS-1101-1578-E01	M	YES	NO	NO	NO	NO	NO	NO	NO	NA	NA	NA	NO	NA	NO	NA	NO	NA	NO	NA	0	NA	NA	NA	NA	1	1	NA	NA	NA	0	NA	NA	NA	NA	NA	NA	NA	NA	NA	Inflammatory	Inflammatory syndrome (myocarditis)	0	0	0		NA	NA	NA
DIS-1101-1606-E01	M	NO	NO	NO	NO	YES	NO	NO	NO	236.6	22.1	0.5	NO	NA	NO	NA	NO	NA	NO	NA	0	NA	NA	NA	NA	1	NA	1	NA	NA	0	NA	NA	NA	NA	NA	NA	NA	NA	NA	MIS-C	MIS-C	0	0	0	Infliximab	NA	NA	NA
DIS-1101-1657-E01	F	YES	YES	NO	NO	NO	NO	NO	NO	335.5	25.1	1.6	NO	NA	YES	10	NO	NA	NO	NA	0	NA	NA	NA	NA	1	1	NA	NA	NA	0	NA	NA	NA	NA	NA	NA	NA	NA	NA	Severe bacterial infection		0	0	0		NA	NA	NA
DIS-1106-1063-E01	M	NO	YES	NO	YES	YES	NO	NO	NO	252	19	1	NO	NA	NO	NA	NO	NA	NO	NA	0	NA	NA	NA	NA	1	1	NA	NA	NA	0	NA	NA	NA	NA	NA	NA	NA	NA	NA	Inflammatory	Inflammatory syndrome (JIA)	0	1	0	Anakinra	NA	NA	NA
DIS-1106-1072-E01	F	YES	YES	NO	NO	NO	NO	NO	NO	299	5.9	0.5	NO	NA	YES	2	NO	NA	NO	NA	1	1	1	1	NA	0	NA	NA	NA	NA	0	NA	NA	NA	NA	NA	NA	NA	NA	NA	Severe bacterial infection	Severe bacterial infection	0	0	0		0	0	0
DIS-1106-1073-E01	M	NO	YES	Unk	YES	YES	YES	YES	NO	53	9	0.6	NO	NA	YES	1	NO	NA	NO	NA	1	1	NA	NA	NA	0	NA	NA	NA	NA	0	NA	NA	NA	NA	NA	NA	NA	NA	NA	Severe bacterial infection	Severe bacterial infection	0	0	0		NA	NA	NA
DIS-1106-1074-E01	M	NO	YES	NO	NO	YES	YES	YES	YES	217	20.3	1.8	NO	NA	NO	NA	NO	NA	NO	NA	1	1	1	1	NA	0	NA	NA	NA	NA	0	NA	NA	NA	NA	NA	NA	NA	NA	NA	KD	KD	1	0	0		1	1	0
DIS-1106-1077-E01	F	YES	YES	NO	YES	NO	NO	NO	NO	325	11.7	3.2	NA	5	YES	8	NO	NA	NO	NA	1	1	1	1	NA	1	NA	NA	1	NA	0	NA	NA	NA	NA	NA	NA	NA	NA	NA	Severe bacterial infection	Severe bacterial infection	0	0	0		0	0	0
DIS-1106-1080-E01	M	NO	YES	YES	NO	YES	YES	YES	NO	341	9.8	2.6	NO	NA	YES	3	YES	3	NO	NA	1	1	1	1	NA	0	NA	NA	NA	NA	0	NA	NA	NA	NA	NA	NA	NA	NA	NA	MIS-C	MIS-C	1	0	0	Tocilizumab	1	1	1
DIS-1106-1081-E01	M	NO	YES	Unk	NO	YES	YES	NO	NO	85	7.3	2.9	NO	NA	YES	2	YES	1	NO	NA	1	1	NA	NA	NA	0	NA	NA	NA	NA	0	NA	NA	NA	NA	NA	NA	NA	NA	NA	Severe bacterial infection	Severe bacterial infection	1	0	0		NA	NA	NA
DIS-1106-1086-E01	M	NO	NO	Unk	Unk	NO	NO	Unk	Unk	81	7.2	2	YES	2	YES	4	NO	NA	NO	NA	1	1	NA	NA	NA	0	NA	NA	NA	NA	0	NA	NA	NA	NA	NA	NA	NA	NA	NA	Severe viral infection	Severe viral infection	0	0	0		NA	NA	NA
DIS-1106-1087-E01	M	YES	YES	NA	NA	NA	YES	NA	NA	305	35.9	0.6	YES	NA	YES	NA	YES	NA	NO	NA	1	1	1	NA	NA	0	NA	NA	NA	NA	0	NA	NA	NA	NA	NA	NA	NA	NA	NA	MIS-C	MIS-C	0	0	0		1	1	0
DIS-1106-1088-E01	M	NO	NO	YES	YES	YES	NO	NO	NO	134	4.1	1.3	NO	NA	YES	1	NO	NA	NO	NA	1	1	NA	1	NA	0	NA	NA	NA	NA	0	NA	NA	NA	NA	NA	NA	NA	NA	NA	MIS-C	MIS-C	1	0	0		NA	NA	NA
DIS-1106-1089-E01	M	YES	NO	NO	NO	NO	YES	NO	NO	257	29.7	2.8	YES	2	YES	2	YES	1	NO	NA	1	1	NA	NA	NA	0	NA	NA	NA	NA	0	NA	NA	NA	NA	NA	NA	NA	NA	NA	Severe bacterial infection	Severe bacterial infection	0	0	0		NA	NA	NA
DIS-1106-1090-E01	F	NO	YES	NO	NO	YES	NO	YES	NO	98	14.6	1.3	NO	NA	NO	NA	NO	NA	NO	NA	1	1	NA	1	NA	0	NA	NA	NA	NA	0	NA	NA	NA	NA	NA	NA	NA	NA	NA	KD	KD	1	1	0		NA	NA	NA
DIS-1106-1092-E01	F	NO	YES	NO	NO	YES	YES	YES	YES	123	7.4	0.3	NO	NA	YES	1	YES	2	NO	NA	1	1	NA	1	NA	1	NA	NA	1	NA	0	NA	NA	NA	NA	NA	NA	NA	NA	NA	MIS-C	MIS-C	0	1	0		NA	NA	NA
DIS-1106-1094-E01	F	NA	YES	NA	NA	YES	YES	NO	NO	220	11.2	2.9	NO	NA	YES	1	YES	1	NO	NA	1	1	1	1	NA	0	NA	NA	NA	NA	0	NA	NA	NA	NA	NA	NA	NA	NA	NA	MIS-C	MIS-C	0	0	0		0	1	0
DIS-1106-1095-E01	M	NO	NO	Unk	NO	YES	YES	YES	NO	202	7	0.9	NO	NA	YES	3	YES	2	NA	NA	1	1	1	1	NA	0	NA	NA	NA	NA	0	NA	NA	NA	NA	NA	NA	NA	NA	NA	MIS-C	MIS-C	0	1	0		NA	NA	NA
DIS-1106-1099-E01	F	YES	NO	NO	NO	NO	YES	NO	NO	234	11	2.1	NO	NA	YES	3	YES	2	NA	NA	1	1	NA	1	NA	0	NA	NA	NA	NA	0	NA	NA	NA	NA	NA	NA	NA	NA	NA	MIS-C	MIS-C	0	0	0		NA	NA	NA
DIS-1106-1100-E01	M	NO	YES	Unk	NO	Unk	YES	NO	NO	288	18.1	0.7	NO	NA	YES	2	YES	2	NO	NA	1	1	1	1	NA	0	NA	NA	NA	NA	0	NA	NA	NA	NA	NA	NA	NA	NA	NA	MIS-C	MIS-C	0	1	0		0	1	0
DIS-1106-1101-E01	M	NO	NO	YES	NO	YES	YES	YES	YES	169	13	0.5	NO	NA	YES	4	YES	NA	NO	NA	1	1	NA	1	NA	1	NA	NA	1	NA	0	NA	NA	NA	NA	NA	NA	NA	NA	NA	MIS-C	MIS-C	0	1	0	Tocilizumab	NA	NA	NA
DIS-1106-1104-E01	M	NO	YES	NO	NO	YES	YES	NA	NA	325	16.2	0.3	NO	NA	YES	5	YES	3	NO	NA	1	1	NA	1	NA	0	NA	NA	NA	NA	0	NA	NA	NA	NA	NA	NA	NA	NA	NA	MIS-C	MIS-C	1	1	0	Tocilizumab	NA	NA	NA
DIS-1106-1106-E01	F	NO	YES	NA	NO	NO	YES	YES	NO	200	19	0.4	NO	NA	YES	NA	YES	NA	NO	NA	1	1	NA	1	NA	1	NA	NA	1	NA	0	NA	NA	NA	NA	NA	NA	NA	NA	NA	MIS-C	MIS-C	0	0	0	Tocilizumab	NA	NA	NA
DIS-1106-1107-E01	F	NO	YES	NO	NO	NO	YES	YES	NO	281	19	0.7	NO	NA	YES	2	YES	2	NO	NA	1	1	NA	NA	NA	0	NA	NA	NA	NA	0	NA	NA	NA	NA	NA	NA	NA	NA	NA	MIS-C	MIS-C	0	0	0		NA	NA	NA
DIS-1106-1109-E01	M	NO	YES	NO	Unk	YES	YES	NO	NO	158	10.9	0.7	YES	0	YES	3	YES	1	NO	NA	1	1	1	1	NA	0	NA	NA	NA	NA	0	NA	NA	NA	NA	NA	NA	NA	NA	NA	MIS-C	MIS-C	0	0	0		1	1	0
DIS-1106-1110-E01	F	NO	YES	YES	NO	NO	YES	NO	NO	285	4.6	0.2	NO	NA	YES	NA	YES	NA	NO	NA	0	NA	NA	NA	NA	1	NA	NA	1	NA	0	NA	NA	NA	NA	NA	NA	NA	NA	NA	MIS-C	MIS-C	0	0	0		1	1	0
DIS-1106-1111-E01	M	YES	YES	YES	NO	YES	YES	YES	NO	93	27	0.5	NO	NA	YES	3	YES	2	NO	NA	1	1	1	1	NA	1	NA	1	1	NA	0	NA	NA	NA	NA	NA	NA	NA	NA	NA	MIS-C	MIS-C	0	1	0		0	1	0
DIS-1106-1113-E01	M	YES	YES	Unk	NO	YES	YES	YES	Unk	231	13.8	0.4	NO	NA	YES	3	YES	2	NO	NA	1	1	1	1	NA	1	NA	NA	1	NA	1	NA	NA	1	NA	NA	NA	NA	NA	NA	MIS-C	MIS-C	0	0	0		1	1	1
DIS-1106-1115-E01	F	NO	NO	NO	NO	YES	YES	YES	NO	221	7.6	0.6	NO	NA	YES	NA	YES	NA	NO	NA	0	NA	NA	NA	NA	1	1	NA	NA	NA	0	NA	NA	NA	NA	NA	NA	NA	NA	NA	MIS-C	MIS-C	0	0	0		NA	NA	NA
DIS-1106-1117-E01	M	NO	YES	YES	NO	YES	NO	YES	YES	146	11.5	0.4	NO	NA	NO	NA	NO	NA	NO	NA	1	1	NA	1	NA	1	NA	NA	1	NA	1	NA	NA	1	NA	NA	NA	NA	NA	NA	MIS-C	MIS-C	1	0	0		NA	NA	NA
DIS-1106-1118-E01	F	NO	YES	NO	NO	YES	YES	YES	NO	169	7.3	1.4	NO	NA	YES	2	YES	1	NO	NA	1	1	1	1	NA	0	NA	NA	NA	NA	0	NA	NA	NA	NA	NA	NA	NA	NA	NA	MIS-C	MIS-C	0	1	0		0	1	0
DIS-1106-1119-E01	M	NO	YES	NO	NO	NO	YES	NO	NO	163	5.5	0.4	NO	NA	YES	NA	YES	NA	NO	NA	1	1	NA	NA	NA	1	1	NA	NA	NA	0	NA	NA	NA	NA	NA	NA	NA	NA	NA	MIS-C	MIS-C	0	1	0		NA	NA	NA
DIS-1106-1120-E01	M	NO	YES	NO	NO	NO	YES	NO	NO	104	10.5	0.4	NO	NA	YES	NA	YES	NA	NO	NA	1	1	1	NA	NA	1	1	NA	NA	NA	0	NA	NA	NA	NA	NA	NA	NA	NA	NA	MIS-C	MIS-C	0	1	0		0	1	0
DIS-1106-1122-E01	M	NO	NO	Unk	Unk	YES	NO	YES	NO	62	5.7	3	NO	NA	NO	NA	NO	NA	NO	NA	1	1	NA	NA	NA	0	NA	NA	NA	NA	0	NA	NA	NA	NA	NA	NA	NA	NA	NA	KD	KD	1	1	0		NA	NA	NA
DIS-1106-1124-E01	F	NO	YES	NO	NO	YES	YES	YES	NO	328	17.5	1.8	NO	NA	YES	NA	YES	NA	NO	NA	1	1	NA	NA	NA	1	1	NA	NA	NA	1	1	NA	NA	NA	NA	NA	NA	NA	NA	MIS-C	MIS-C	0	1	0		NA	NA	NA
DIS-1106-1125-E01	M	NO	NO	NO	YES	YES	YES	YES	NO	119	13.4	2.3	NO	NA	YES	3	YES	2	NO	NA	1	1	NA	NA	NA	0	NA	NA	NA	NA	0	NA	NA	NA	NA	NA	NA	NA	NA	NA	MIS-C	MIS-C	0	1	0		NA	NA	NA
DIS-1106-1126-E01	M	NO	YES	NO	NO	YES	YES	YES	NO	110	13.3	0.4	NO	NA	YES	3	YES	3	NA	NA	1	1	1	1	NA	0	NA	NA	NA	NA	0	NA	NA	NA	NA	NA	NA	NA	NA	NA	MIS-C	MIS-C	0	1	0		1	1	0
DIS-1106-1127-E01	M	NO	YES	YES	NO	YES	YES	YES	NO	148	6	0.3	NO	NA	YES	4	YES	4	NO	NA	1	1	NA	NA	NA	1	NA	NA	1	NA	1	NA	NA	1	NA	NA	NA	NA	NA	NA	MIS-C	MIS-C	0	0	0		NA	NA	NA
DIS-1106-1128-E01	M	NO	YES	YES	NO	NO	YES	YES	NO	140	23.3	0.8	NO	NA	YES	2	YES	2	NO	NA	1	1	NA	1	NA	1	1	NA	1	NA	1	1	NA	1	NA	NA	NA	NA	NA	NA	MIS-C	MIS-C	0	1	0		NA	NA	NA
DIS-1106-1129-E01	F	NO	NO	NO	NO	YES	YES	YES	NO	174	9.8	0.4	NO	NA	YES	2	YES	1	NO	NA	1	1	NA	NA	NA	0	NA	NA	NA	NA	0	NA	NA	NA	NA	NA	NA	NA	NA	NA	MIS-C	MIS-C	0	1	0		NA	NA	NA
DIS-1106-1130-E01	M	YES	YES	NO	NO	NO	NO	YES	NO	115	12	0.9	NO	NA	YES	2	NO	NA	NA	NA	0	NA	NA	NA	NA	1	1	NA	NA	NA	0	NA	NA	NA	NA	NA	NA	NA	NA	NA	Inflammatory	Inflammatory syndrome (non-MIS-C)	0	1	0		1	1	0
DIS-1106-1131-E01	M	YES	YES	Unk	NO	Unk	YES	Unk	Unk	259	13	0.4	YES	4	YES	6	YES	5	NO	NA	1	1	1	NA	NA	1	1	1	NA	NA	1	1	NA	NA	NA	NA	NA	NA	NA	NA	MIS-C	MIS-C	0	0	0	Tocilizumab	1	1	1
DIS-1106-1134-E01	F	NA	YES	Unk	NO	YES	YES	YES	NO	163	9.1	1.4	NO	NA	YES	2	YES	1	NO	NA	1	1	NA	NA	NA	1	1	NA	NA	NA	1	1	NA	NA	NA	NA	NA	NA	NA	NA	MIS-C	MIS-C	0	1	0		NA	NA	NA
DIS-1106-1135-E01	M	YES	YES	NA	NA	YES	YES	YES	NO	299	14	0.6	NO	NA	YES	3	YES	2	NO	NA	0	NA	NA	NA	NA	1	1	NA	NA	NA	1	1	NA	NA	NA	NA	NA	NA	NA	NA	MIS-C	MIS-C	0	1	0		0	1	0
DIS-1106-1137-E01	M	YES	NO	NO	NO	NO	YES	YES	NO	72	18.9	0.2	NO	NA	YES	1	YES	0	NO	NA	1	1	NA	1	NA	0	NA	NA	NA	NA	0	NA	NA	NA	NA	NA	NA	NA	NA	NA	MIS-C	MIS-C	0	1	0		NA	NA	NA
DIS-1106-1138-E01	M	YES	YES	NO	Unk	NO	NA	NO	NO	185	9.5	1.9	YES	2	YES	2	NO	NA	NO	NA	1	1	NA	NA	NA	0	NA	NA	NA	NA	0	NA	NA	NA	NA	NA	NA	NA	NA	NA	Severe bacterial infection	Severe bacterial infection	0	0	0		NA	NA	NA
DIS-1106-1140-E01	M	NO	YES	YES	NO	NO	YES	NO	NO	190	19.5	1	NO	NA	NO	NA	NO	NA	NO	NA	1	NA	NA	1	NA	1	1	NA	NA	NA	1	1	NA	NA	NA	NA	NA	NA	NA	NA	MIS-C	MIS-C	0	0	1	Tocilizumab	NA	NA	NA
DIS-1106-1145-E01	M	NO	YES	NO	NO	NO	YES	NO	NO	197	12.4	0.8	NO	NA	YES	NA	YES	NA	NO	NA	1	1	NA	1	NA	1	NA	NA	1	NA	0	NA	NA	NA	NA	NA	NA	NA	NA	NA	Severe bacterial infection	Severe bacterial infection	0	0	0		NA	NA	NA
DIS-1106-1147-E01	M	NO	YES	Unk	NO	NO	YES	NO	NO	161	2.6	0.5	NO	NA	YES	2	YES	2	NO	NA	1	1	1	NA	NA	0	NA	NA	NA	NA	0	NA	NA	NA	NA	NA	NA	NA	NA	NA	Severe bacterial infection	Severe bacterial infection	0	0	0		NA	NA	NA
DIS-1106-1148-E01	M	NA	NA	NA	NA	NA	NA	NA	NA	NA	NA	NA	NA	NA	NA	NA	NA	NA	NA	NA	1	NA	NA	NA	1	0	NA	NA	NA	NA	0	NA	NA	NA	NA	NA	NA	NA	NA	NA	Healthy control	Healthy control	0	0	0		NA	NA	NA
DIS-1106-1151-E01	F	YES	YES	NO	NO	YES	YES	NO	NO	182	17.2	1.3	NO	NA	YES	2	NO	NA	NO	NA	1	1	NA	1	NA	1	NA	NA	1	NA	0	NA	NA	NA	NA	NA	NA	NA	NA	NA	Severe bacterial infection	Severe bacterial infection	0	0	0		NA	NA	NA
DIS-1106-1152-E01	M	NO	YES	NO	Unk	YES	YES	YES	Unk	331	16.5	0.3	NO	NA	YES	6	YES	5	NO	NA	1	1	1	NA	NA	1	1	1	NA	NA	0	NA	NA	NA	NA	NA	NA	NA	NA	NA	MIS-C	MIS-C	1	0	0	Tocilizumab	1	1	0
DIS-1106-1153-E01	F	NO	YES	Unk	NO	YES	YES	NO	NO	62	23.7	2.8	YES	2	YES	2	YES	2	NO	NA	1	1	1	NA	NA	0	NA	NA	NA	NA	0	NA	NA	NA	NA	NA	NA	NA	NA	NA	Severe viral infection	Severe viral infection	0	0	0		0	0	0
DIS-1106-1161-E01	M	YES	NO	NO	NO	NO	YES	NO	NO	198	14.6	0.6	YES	2	YES	13	NA	NA	NO	NA	1	1	1	NA	NA	0	NA	NA	NA	NA	0	NA	NA	NA	NA	NA	NA	NA	NA	NA	Severe bacterial infection	Severe bacterial infection	0	0	0		0	0	0
DIS-1106-1162-E01	M	YES	NO	NO	NO	YES	NO	NO	NO	202	6.7	1.9	NO	NA	YES	2	NO	NA	NO	NA	1	1	NA	NA	NA	0	NA	NA	NA	NA	0	NA	NA	NA	NA	NA	NA	NA	NA	NA	Severe bacterial infection	Severe bacterial infection	0	0	0		NA	NA	NA
DIS-1106-1163-E01	F	YES	NO	NO	NO	NO	YES	NO	NO	156	12.7	2	YES	2	YES	5	YES	2	NO	NA	1	1	NA	NA	NA	0	NA	NA	NA	NA	0	NA	NA	NA	NA	NA	NA	NA	NA	NA	Severe viral infection	Severe viral infection	0	0	0		NA	NA	NA
DIS-1106-1165-E01	M	YES	YES	NO	NO	YES	NO	NO	NO	149	11.4	0.6	NO	NA	NO	NA	NO	NA	NO	NA	1	1	NA	NA	NA	0	NA	NA	NA	NA	0	NA	NA	NA	NA	NA	NA	NA	NA	NA	Severe viral infection	Severe viral infection	0	0	0		NA	NA	NA
DIS-1106-1166-E01	F	YES	YES	Unk	NO	YES	YES	YES	YES	213	10	0.5	NO	NA	YES	3	YES	1	NO	NA	1	1	NA	1	NA	1	1	NA	1	NA	1	NA	NA	1	NA	NA	NA	NA	NA	NA	MIS-C	MIS-C	0	0	0		NA	NA	NA
DIS-1106-1167-E01	M	YES	NO	NO	NO	NO	YES	NO	NO	168	15.2	7.3	YES	8	YES	8	YES	1	NO	NA	1	1	1	NA	NA	0	NA	NA	NA	NA	0	NA	NA	NA	NA	NA	NA	NA	NA	NA	Severe bacterial infection	Severe bacterial infection	0	0	0		0	0	0
DIS-1106-1168-E01	M	NO	YES	YES	NO	YES	NO	YES	YES	124	13.3	3.7	NO	NA	NO	NA	NO	NA	NO	NA	1	1	NA	1	NA	1	NA	NA	1	NA	0	NA	NA	NA	NA	NA	NA	NA	NA	NA	KD	KD	0	0	0		NA	NA	NA
DIS-1106-1169-E01	M	NA	NA	NA	NO	YES	YES	YES	NO	383	14.6	0.2	NO	NA	YES	1	YES	1	NO	NA	0	NA	NA	NA	NA	1	1	NA	NA	NA	1	1	NA	NA	NA	NA	NA	NA	NA	NA	MIS-C	MIS-C	0	1	0		NA	NA	NA
DIS-1106-1170-E01	F	NO	YES	NO	NO	NO	NO	NO	NO	519	15.3	0.4	NO	NA	NO	NA	NO	NA	NO	NA	1	1	NA	NA	NA	1	1	NA	NA	NA	0	NA	NA	NA	NA	NA	NA	NA	NA	NA	Severe bacterial infection	Severe bacterial infection	0	0	0		NA	NA	NA
DIS-1106-1171-E01	M	NO	YES	YES	NO	NO	YES	YES	NO	224	11.3	0.9	NO	NA	YES	3	YES	2	NO	NA	1	1	NA	1	NA	1	1	NA	1	NA	0	NA	NA	NA	NA	NA	NA	NA	NA	NA	MIS-C	MIS-C	0	0	0		NA	NA	NA
DIS-1106-1173-E01	F	YES	YES	NO	NO	NO	NO	NO	NO	8	3	7.1	NO	NA	YES	4	NO	NA	NO	NA	1	1	NA	NA	NA	0	NA	NA	NA	NA	0	NA	NA	NA	NA	NA	NA	NA	NA	NA	Severe viral infection	Severe viral infection	0	0	0		NA	NA	NA
DIS-1106-1176-E01	F	NA	NA	NA	NA	NA	NA	NA	NA	111	7.2	0.7	YES	6	YES	8	NO	NA	NO	NA	1	1	1	NA	NA	1	1	1	NA	NA	0	NA	NA	NA	NA	NA	NA	NA	NA	NA	Severe viral infection	Severe viral infection	0	0	0		0	0	0
DIS-1106-1177-E01	F	YES	NO	NO	NO	NO	NO	NO	NO	205	6.6	0.7	YES	4	YES	5	NA	NA	NA	NA	1	1	NA	NA	NA	0	NA	NA	NA	NA	0	NA	NA	NA	NA	NA	NA	NA	NA	NA	Severe viral infection	Severe viral infection	0	0	0		NA	NA	NA
DIS-1106-1178-E01	M	YES	NO	NO	NO	NO	NO	NO	NO	3	NA	NA	YES	1	YES	1	NO	NA	NO	NA	1	1	NA	NA	NA	0	NA	NA	NA	NA	0	NA	NA	NA	NA	NA	NA	NA	NA	NA	Severe viral infection	Severe viral infection	0	0	0		NA	NA	NA
DIS-1106-1179-E01	F	NO	YES	NO	NO	YES	YES	YES	NO	298	24	1.1	NO	NA	YES	2	YES	2	NO	NA	1	1	1	1	NA	0	1	NA	1	NA	1	1	NA	1	NA	NA	NA	NA	NA	NA	MIS-C	MIS-C	0	0	0		0	0	0
DIS-1106-1180-E01	F	NO	NO	NO	NO	NO	NO	NO	NO	NA	NA	NA	NO	NA	NO	NA	NO	NA	NO	NA	1	NA	NA	NA	1	1	1	NA	NA	NA	0	NA	NA	NA	NA	NA	NA	NA	NA	NA	Healthy control	Healthy control	0	0	0		NA	NA	NA
DIS-1106-1181-E01	M	NO	NO	NO	NO	NO	NO	NO	NO	NA	NA	NA	NO	NA	NO	NA	NO	NA	NO	NA	1	NA	NA	NA	1	1	1	NA	NA	NA	0	NA	NA	NA	NA	NA	NA	NA	NA	NA	Healthy control	Healthy control	0	0	0		NA	NA	NA
DIS-1106-1182-E01	M	YES	NO	Unk	NO	NO	YES	NO	NO	179	20.1	1.1	YES	12	YES	15	YES	14	NO	NA	1	1	1	1	NA	1	1	1	NA	NA	0	NA	NA	NA	NA	NA	NA	NA	NA	NA	Severe bacterial infection	Severe bacterial infection	0	0	0		0	0	0
DIS-1106-1184-E01	M	YES	YES	NA	NA	YES	YES	NA	NA	44	54.4	5.5	YES	3	YES	4	YES	3	YES	NA	1	1	1	NA	NA	0	NA	NA	NA	NA	0	NA	NA	NA	NA	NA	NA	NA	NA	NA	Severe bacterial infection	Severe bacterial infection	1	0	0		1	0	0
DIS-1106-1185-E01	NA	YES	YES	NO	NO	NO	YES	NO	NO	348	37.5	0.6	YES	5	YES	7	YES	4	NO	NA	1	1	NA	1	NA	0	NA	NA	NA	NA	0	NA	NA	NA	NA	NA	NA	NA	NA	NA	Severe bacterial infection	Severe bacterial infection	0	0	0		NA	NA	NA
DIS-1106-1186-E01	F	NO	YES	NO	NO	NO	YES	NO	NO	60	23.4	1.2	YES	2	YES	3	YES	1	NO	NA	0	NA	NA	NA	NA	1	1	NA	NA	NA	0	NA	NA	NA	NA	NA	NA	NA	NA	NA	Inflammatory	Inflammatory syndrome (HUS)	0	0	0		NA	NA	NA
DIS-1106-1187-E01	M	NO	YES	Unk	NO	NO	YES	NO	Unk	318	41	4.9	NO	NA	YES	4	YES	4	NO	NA	0	NA	NA	NA	NA	1	1	NA	NA	NA	0	NA	NA	NA	NA	NA	NA	NA	NA	NA	MIS-C	MIS-C	0	0	0		NA	NA	NA
DIS-1106-1190-E01	M	NO	YES	NO	NO	YES	YES	YES	NO	245	10.4	1.3	NO	NA	YES	1	YES	1	NO	NA	1	NA	NA	1	NA	1	1	NA	NA	NA	0	NA	NA	NA	NA	NA	NA	NA	NA	NA	MIS-C	MIS-C	0	1	0		NA	NA	NA
DIS-1106-1196-E01	F	YES	YES	Unk	Unk	YES	YES	YES	NO	348	38	0.6	YES	2	YES	5	YES	4	NO	NA	0	NA	NA	NA	NA	1	1	NA	NA	NA	0	NA	NA	NA	NA	NA	NA	NA	NA	NA	MIS-C	MIS-C	0	0	1	Anakinra	NA	NA	NA
DIS-1106-1200-E01	M	NO	YES	NO	NA	NO	YES	YES	NA	246	NA	NA	NO	NA	YES	2	YES	2	NA	NA	0	NA	NA	NA	NA	1	1	NA	NA	NA	0	NA	NA	NA	NA	NA	NA	NA	NA	NA	MIS-C	MIS-C	0	0	0		NA	NA	NA
DIS-1106-1201-E01	F	NA	YES	NO	NO	NO	YES	NO	NO	274	17.4	0.7	NO	NA	YES	3	YES	2	NO	NA	0	NA	NA	NA	NA	1	1	1	NA	NA	0	NA	NA	NA	NA	NA	NA	NA	NA	NA	MIS-C	MIS-C	1	0	0		1	1	0
DIS-1106-1202-E01	F	YES	YES	NO	NO	NO	YES	NO	NO	343	34	6.6	YES	30	YES	54	YES	16	NA	NA	1	1	1	NA	NA	1	1	1	NA	NA	0	NA	NA	NA	NA	NA	NA	NA	NA	NA	Severe bacterial infection	Severe bacterial infection	0	0	0		0	1	0
DIS-1106-1203-E01	F	YES	NO	NO	NO	NO	NO	NO	NO	11	9	1.4	NA	3	NA	6	NA	0	NA	0	0	NA	NA	NA	NA	0	NA	NA	NA	NA	0	NA	NA	NA	NA	NA	NA	NA	NA	NA	Inflammatory	Inflammatory syndrome (encephalitis)	0	0	0		NA	NA	NA
DIS-1106-1207-E01	M	NO	YES	NO	YES	NO	YES	NO	NO	276	19.2	1	YES	2	YES	2	NO	NA	NO	NA	0	NA	NA	NA	NA	1	1	NA	NA	NA	0	NA	NA	NA	NA	NA	NA	NA	NA	NA	Severe bacterial infection	Severe bacterial infection	0	0	0		0	0	0
DIS-1106-1208-E01	F	YES	NO	Unk	NO	NO	NO	NO	NO	38	18.4	1	YES	4	YES	6	NO	NA	NO	NA	0	NA	NA	NA	NA	1	1	NA	NA	NA	0	NA	NA	NA	NA	NA	NA	NA	NA	NA	Inflammatory	Inflammatory syndrome (asthma)	0	1	0		NA	NA	NA
DIS-1106-1210-E01	F	YES	YES	NO	NO	NO	YES	NO	NO	250	13.2	1	NO	NA	YES	NA	YES	2	NO	NA	1	1	NA	NA	NA	1	1	NA	NA	NA	0	NA	NA	NA	NA	NA	NA	NA	NA	NA	MIS-C	MIS-C	0	1	0		NA	NA	NA
DIS-1106-1213-E01	M	YES	NO	NO	NO	NO	YES	NO	NO	19	9	1.7	YES	38	YES	40	YES	12	YES	30	0	NA	NA	NA	NA	1	1	NA	1	NA	0	NA	NA	NA	NA	NA	NA	NA	NA	NA	Severe bacterial infection	Severe bacterial infection	0	0	0		NA	NA	NA
DIS-1106-1214-E01	M	YES	NO	NO	NO	NO	NO	NO	NO	226	48.6	6.6	YES	19	YES	27	NO	NA	NO	NA	0	NA	NA	NA	NA	1	1	NA	NA	NA	0	NA	NA	NA	NA	NA	NA	NA	NA	NA	Severe bacterial infection	Severe bacterial infection	0	0	0		0	0	0
DIS-1106-1215-E01	F	YES	NO	NO	NO	NO	NO	NO	NO	146	8.6	1	YES	3	YES	4	NO	NA	NO	NA	1	1	NA	NA	NA	1	1	NA	NA	NA	0	NA	NA	NA	NA	NA	NA	NA	NA	NA	Severe viral infection	Severe viral infection	0	0	0		NA	NA	NA
DIS-1106-1216-E01	M	YES	YES	NO	NO	YES	YES	NO	NO	253	13.7	0.3	NO	NA	YES	1	YES	1	NO	NA	0	NA	NA	NA	NA	1	1	NA	NA	NA	0	NA	NA	NA	NA	NA	NA	NA	NA	NA	MIS-C	MIS-C	0	1	0		NA	NA	NA
DIS-1106-1218-E01	M	NO	NO	NO	NO	NO	NO	NO	NO	NA	2	2.1	NO	NA	NO	NA	NO	NA	NO	NA	1	NA	NA	NA	1	1	NA	NA	NA	1	1	NA	NA	NA	1	NA	NA	NA	NA	NA	Healthy control	Healthy control	0	0	0		NA	NA	NA
DIS-1106-1219-E01	M	NO	NO	NO	NO	NO	NO	NO	NO	NA	NA	NA	NO	NA	NO	NA	NO	NA	NO	NA	1	NA	NA	NA	1	1	NA	NA	NA	1	0	NA	NA	NA	NA	NA	NA	NA	NA	NA	Healthy control	Healthy control	0	0	0		NA	NA	NA
DIS-1106-1220-E01	M	NO	NO	NO	NO	NO	NO	NO	NO	NA	10.6	1.8	NO	NA	NO	NA	NO	NA	NO	NA	1	NA	NA	NA	1	1	NA	NA	NA	1	1	NA	NA	NA	1	NA	NA	NA	NA	NA	Healthy control	Healthy control	0	0	0		NA	NA	NA
DIS-1106-1222-E01	F	NO	NO	NO	NO	NO	NO	NO	NO	NA	NA	NA	NO	NA	NO	NA	NO	NA	NO	NA	1	NA	NA	NA	1	1	NA	NA	NA	1	0	NA	NA	NA	NA	NA	NA	NA	NA	NA	Healthy control	Healthy control	0	0	0		NA	NA	NA
DIS-1106-1223-E01	F	NO	NO	NO	NO	NO	NO	NO	NO	NA	NA	NA	NO	NA	NO	NA	NO	NA	NO	NA	0	NA	NA	NA	NA	1	NA	NA	NA	1	0	NA	NA	NA	NA	NA	NA	NA	NA	NA	Healthy control	Healthy control	0	0	0		NA	NA	NA
DIS-1106-1224-E01	M	NO	NO	NO	NO	NO	NO	NO	NO	NA	NA	NA	NO	NA	NO	NA	NO	NA	NO	NA	0	NA	NA	NA	NA	1	NA	NA	NA	1	0	NA	NA	NA	NA	NA	NA	NA	NA	NA	Healthy control	Healthy control	0	0	0		NA	NA	NA
DIS-1106-1225-E01	M	NO	YES	Unk	YES	YES	YES	NO	NO	254	15.8	0.2	NO	NA	YES	2	YES	3	NO	NA	0	NA	NA	NA	NA	1	1	NA	NA	NA	0	NA	NA	NA	NA	NA	NA	NA	NA	NA	MIS-C	MIS-C	1	0	0		NA	NA	NA
DIS-1106-1228-E01	F	YES	NO	NO	NO	NO	YES	NO	NO	150	17.4	0.5	YES	NA	YES	NA	YES	3	NO	NA	1	1	NA	NA	NA	0	NA	NA	NA	NA	0	NA	NA	NA	NA	NA	NA	NA	NA	NA	Severe viral infection	Severe viral infection	0	0	0		NA	NA	NA
DIS-1106-1229-E01	M	NA	NA	NA	NA	NA	NA	NA	NA	NA	NA	NA	NO	NA	NO	NA	NO	NA	NO	NA	1	NA	NA	NA	1	1	NA	NA	NA	1	0	NA	NA	NA	NA	NA	NA	NA	NA	NA	Healthy control	Healthy control	0	0	0		NA	NA	NA
DIS-1106-1230-E01	F	YES	NO	NO	NO	NO	NO	NA	NO	NA	NA	NA	NO	NA	NO	NA	NO	NA	NO	NA	1	NA	NA	NA	1	1	NA	NA	NA	1	0	NA	NA	NA	NA	NA	NA	NA	NA	NA	Healthy control	Healthy control	0	0	0		NA	NA	NA
DIS-1106-1231-E01	M	NO	NO	NO	NO	NO	NO	NO	NO	NA	NA	NA	NO	NA	NO	NA	NO	NA	NO	NA	1	NA	NA	NA	1	1	NA	NA	NA	1	0	NA	NA	NA	NA	NA	NA	NA	NA	NA	Healthy control	Healthy control	0	0	0		NA	NA	NA
DIS-1106-1232-E01	F	NO	NO	NO	NO	NO	NO	NO	NO	NA	NA	NA	NA	NA	NA	NA	NA	NA	NA	NA	1	NA	NA	NA	1	1	NA	NA	NA	1	1	NA	NA	NA	1	NA	NA	NA	NA	NA	Healthy control	Healthy control	0	0	0		NA	NA	NA
DIS-1106-1233-E01	F	NO	YES	NO	NO	NO	YES	NO	NO	209	8.5	0.9	NO	NA	YES	3	YES	2	NO	NA	0	NA	NA	NA	NA	1	1	NA	NA	NA	0	NA	NA	NA	NA	NA	NA	NA	NA	NA	MIS-C	MIS-C	0	1	0		NA	NA	NA
DIS-1106-1234-E01	F	YES	NO	NO	NO	NO	YES	NO	NO	166	10.2	1.2	YES	33	YES	45	YES	1	NO	NA	0	NA	NA	NA	NA	1	1	NA	NA	NA	0	NA	NA	NA	NA	NA	NA	NA	NA	NA	Severe viral infection	Severe viral infection	0	0	0		NA	NA	NA
DIS-1106-1249-E01	M	NO	NO	NO	NO	YES	YES	NO	NO	171	2.9	1.2	YES	5	YES	9	YES	5	NO	NA	0	NA	NA	NA	NA	1	1	NA	NA	NA	0	NA	NA	NA	NA	NA	NA	NA	NA	NA	Severe bacterial infection	Severe bacterial infection	0	0	0		NA	NA	NA
DIS-1106-1251-E01	F	NO	NO	NO	NO	NO	YES	NO	NO	299	18.9	1.3	YES	5	YES	4	YES	3	NO	NA	0	NA	NA	NA	NA	1	1	1	NA	NA	0	NA	NA	NA	NA	NA	NA	NA	NA	NA	Severe bacterial infection	Severe bacterial infection	0	0	0		0	0	0
DIS-1106-1253-E01	F	YES	YES	NO	YES	YES	YES	YES	YES	395	48.5	0.5	YES	31	YES	44	YES	8	NO	NA	0	NA	NA	NA	NA	1	1	1	NA	NA	0	NA	NA	NA	NA	NA	NA	NA	NA	NA	Severe bacterial infection	Severe bacterial infection	0	0	0		1	0	0
DIS-1106-1254-E01	M	YES	YES	NO	NO	NO	YES	NO	NO	36	16.6	1	NA	NA	NA	NA	NA	NA	NA	NA	0	NA	NA	NA	NA	1	1	NA	NA	NA	0	NA	NA	NA	NA	NA	NA	NA	NA	NA	Severe bacterial infection	Severe bacterial infection	0	0	0		0	0	0
DIS-1106-1269-E01	F	NO	NO	NO	NO	NO	NO	NO	NO	NA	NA	NA	NO	NA	NO	NA	NO	NA	NO	NA	0	NA	NA	NA	NA	1	NA	NA	NA	1	0	NA	NA	NA	NA	NA	NA	NA	NA	NA	Healthy control	Healthy control	0	0	0		NA	NA	NA
DIS-1106-1270-E01	M	NO	NO	NO	NO	NO	NO	NO	NO	NA	NA	NA	NO	NA	NO	NA	NO	NA	NO	NA	0	NA	NA	NA	NA	1	NA	NA	NA	1	0	NA	NA	NA	NA	NA	NA	NA	NA	NA	Healthy control	Healthy control	0	0	0		NA	NA	NA
DIS-1117-1028-E01	F	NO	NO	YES	YES	YES	NA	NO	NO	32	6.8	1.6	NA	NA	YES	NA	NA	NA	NA	NA	1	1	1	1	NA	1	NA	NA	1	NA	0	NA	NA	NA	NA	NA	NA	NA	NA	NA	MIS-C	MIS-C	0	1	0		0	1	0
DIS-1126-1005-E01	F	NO	YES	NO	NO	YES	YES	NO	NO	343	19.2	0.2	NO	NA	YES	NA	YES	2	NO	NA	1	1	NA	1	NA	0	NA	NA	NA	NA	0	NA	NA	NA	NA	NA	NA	NA	NA	NA	MIS-C	MIS-C	0	1	0		0	1	1
DIS-1126-1009-E01	M	NO	YES	NO	NO	NO	NO	NO	NO	171	8	0.8	NO	NA	NO	NA	NO	NA	NO	NA	1	NA	1	1	NA	1	NA	1	1	NA	0	NA	NA	NA	NA	NA	NA	NA	NA	NA	MIS-C	MIS-C	0	0	0		0	1	0
[truncated: 47 more columns]
