# Supplementary material for: Shared neutrophil and T cell dysfunction is accompanied by a distinct interferon signature during severe febrile illnesses in children
Source: Nat Commun. 2024 Sep 19;15:8224. doi: 10.1038/s41467-024-52246-0 (PMC11413185; doi:10.1038/s41467-024-52246-0)
Supplement: Supplementary file 4 — Source Data [file 41467_2024_52246_MOESM4_ESM.zip › SIFIC_Fig2b_Nat_Comms.xlsx]

## Sheet: SIFIC_Fig2b_Nat_Comms
	DIS-1106-1072-E1-T1	DIS-1106-1073-E1-T1	DIS-1106-1074-E1-T1	DIS-1106-1077-E1-T1	DIS-1106-1080-E1-T1	DIS-1106-1081-E1-T1	DIS-1106-1086-E1-T1	DIS-1106-1087-E1-T1	DIS-1106-1088-E1-T1	DIS-1106-1089-E1-T1	DIS-1106-1090-E1-T1	DIS-1106-1092-E1-T1	DIS-1106-1094-E1-T1	DIS-1106-1095-E1-T1	DIS-1106-1099-E1-T1	DIS-1106-1100-E1-T1	DIS-1106-1101-E1-T1	DIS-1106-1104-E1-T1	DIS-1106-1106-E1-T1	DIS-1106-1107-E1-T1	DIS-1106-1109-E1-T1	DIS-1106-1111-E1-T1	DIS-1106-1113-E1-T1	DIS-1106-1117-E1-T1	DIS-1106-1119-E1-T1	DIS-1106-1120-E1-T1	DIS-1106-1122-E1-T1	DIS-1106-1124-E1-T1	DIS-1106-1125-E1-T1	DIS-1106-1126-E1-T1	DIS-1106-1127-E1-T1	DIS-1106-1128-E1-T1	DIS-1106-1129-E1-T1	DIS-1106-1131-E1-T1	DIS-1106-1134-E1-T1	DIS-1106-1137-E1-T1	DIS-1106-1138-E1-T1	DIS-1106-1140-E1-T1	DIS-1106-1145-E1-T1	DIS-1106-1147-E1-T1	DIS-1106-1151-E1-T1	DIS-1106-1152-E1-T1	DIS-1106-1153-E1-T1	DIS-1106-1161-E1-T1	DIS-1106-1162-E1-T1	DIS-1106-1163-E1-T1	DIS-1106-1165-E1-T1	DIS-1106-1166-E1-T1	DIS-1106-1167-E1-T1
CD15 Myeloid DCs	-0.453266	-0.530074	-0.436509	-0.426045	-0.599781	-0.522422	-0.466942	-0.585494	-0.558864	-0.735219	-0.486587	-0.479713	-0.522084	-0.467092	-0.521641	-0.578529	-0.615775	-0.547224	-0.682022	-0.595671	-0.551712	-0.428239	-0.404238	-0.370065	-0.504014	-0.418211	-0.423946	-0.451771	-0.419825	-0.466666	-0.59905	-0.504613	-0.584962	-0.473152	-0.50344	-0.439573	-0.449984	-0.478582	-0.419392	-0.539556	-0.405634	-0.63625	-0.502465	-0.479671	-0.393665	-0.450454	-0.509953	-0.56972	-0.437807
CD11b Mac Myeloid DCs	-0.341851	-0.529643	-0.42192	-0.253727	-0.565576	-0.475122	-0.284209	-0.479842	-0.489096	-0.604635	-0.443225	-0.066587	0.0106749	-0.0850603	-0.202007	-0.493294	-0.355192	-0.283037	-0.275624	-0.384842	-0.534409	-0.302453	-0.336409	-0.226747	-0.36439	-0.256235	-0.418818	-0.29187	-0.293614	-0.444475	-0.414976	-0.539367	-0.570358	-0.467926	-0.456839	-0.421789	-0.443235	-0.472753	-0.415555	-0.540209	-0.390312	-0.509721	-0.435693	-0.259523	-0.389867	-0.412039	-0.491294	-0.438089	-0.414818
CD45RO Myeloid DCs	-0.259592	-0.218111	-0.267681	-0.2493	-0.363157	-0.336269	-0.12546	-0.398352	-0.222074	-0.511062	-0.337796	-0.279735	-0.269609	-0.215698	-0.197352	-0.399458	-0.182214	-0.195665	-0.0902921	0.0126837	-0.487111	-0.190484	-0.114786	-0.225089	-0.268641	-0.212129	-0.384845	-0.300232	-0.175081	-0.235628	-0.362642	-0.14531	-0.313991	-0.386972	-0.391613	-0.197564	-0.287143	-0.298707	-0.228215	-0.255848	-0.199012	-0.441934	-0.291811	-0.135414	0.0107844	-0.277313	-0.25515	-0.357606	-0.351076
CD95 Fas Myeloid DCs	0.471232	0.152016	0.159553	0.0992815	0.456114	-0.227312	0.330425	0.568616	0.245151	0.520801	0.0166385	0.567135	0.435225	0.494464	0.636816	0.949544	0.999038	0.588952	1.14327	0.70238	-0.0100845	0.625682	0.304365	0.392545	0.464194	0.550951	0.189678	0.348777	0.405727	0.451019	0.928899	0.66284	0.278464	0.353473	0.33899	0.39885	0.434067	0.202097	0.115957	0.383854	0.133976	0.422001	0.00514928	0.314107	-0.139446	-0.0282557	-0.0968226	1.23453	-0.0356018
CD45RO Plasmacytoid DCs	-0.352928	-0.323445	-0.310412	-0.39763	-0.381175	-0.334307	-0.261901	-0.424539	-0.403596	-0.535695	-0.328888	-0.394883	-0.39613	-0.326578	-0.265747	-0.423135	-0.337562	-0.364205	-0.240682	-0.209943	-0.510296	-0.260524	-0.196537	-0.349614	-0.296004	-0.245905	-0.383238	-0.379687	-0.369303	-0.286574	-0.418299	-0.296176	-0.288465	-0.390644	-0.446989	-0.269898	-0.295706	-0.281135	-0.201624	-0.306327	-0.199696	-0.47666	-0.377609	-0.278205	-0.202282	-0.31282	-0.42141	-0.486986	-0.367486
CD95 Fas Plasmacytoid DCs	0.099692	-0.0382045	0.117348	0.208929	0.280775	-0.310145	-0.218746	0.547627	0.000768336	0.580375	-0.191599	0.670654	0.355679	0.108801	0.602458	0.678387	0.711455	0.600903	1.04536	0.202813	-0.056373	0.611268	-0.159869	0.32156	0.291538	0.445672	0.233655	0.0784264	0.286677	0.181514	0.801095	-0.227681	0.169128	0.295325	0.632067	0.256431	0.260374	0.283667	0.201626	0.310671	0.107059	0.550685	0.00306094	-0.0678373	-0.280941	0.0065645	-0.388656	0.117481	-0.164116
CD134 OX40 NK cells	-0.45985	-0.530074	-0.438885	-0.438385	-0.60421	-0.530735	-0.468208	-0.585494	-0.573247	-0.736813	-0.486969	-0.536417	-0.522076	-0.502997	-0.568072	-0.620092	-0.65462	-0.582332	-0.707718	-0.630074	-0.551706	-0.499034	-0.432568	-0.425352	-0.504571	-0.488598	-0.424499	-0.452284	-0.468537	-0.501925	-0.634155	-0.546532	-0.601418	-0.473716	-0.531144	-0.442722	-0.450712	-0.47931	-0.41495	-0.534608	-0.402054	-0.635756	-0.506177	-0.479141	-0.396544	-0.451069	-0.510317	-0.592366	-0.438912
CD15 NK cells	-0.398322	-0.527831	-0.429983	-0.3856	-0.532657	-0.500919	-0.467002	-0.517775	-0.49994	-0.681062	-0.447641	-0.473218	-0.448528	-0.452936	-0.506672	-0.558952	-0.604925	-0.534389	-0.672856	-0.572147	-0.496054	-0.430302	-0.371575	-0.347638	-0.42286	-0.415002	-0.423818	-0.377171	-0.39905	-0.440835	-0.583357	-0.452561	-0.524457	-0.473022	-0.430258	-0.409738	-0.353632	-0.479396	-0.352703	-0.500263	-0.364213	-0.574207	-0.434597	-0.413086	-0.330114	-0.387593	-0.510264	-0.574303	-0.398539
CD45RO NK cells	-0.220578	-0.196873	-0.233469	-0.174176	-0.408668	-0.369825	-0.294046	-0.297556	-0.218283	-0.435522	-0.341512	-0.384909	-0.250027	-0.279905	-0.299551	-0.40056	-0.377962	-0.31467	-0.292901	-0.0721659	-0.26449	-0.270595	-0.164047	-0.175154	-0.125591	-0.217441	-0.323106	-0.215263	-0.181894	-0.291385	-0.414202	-0.235228	-0.299449	-0.430524	-0.385063	-0.280845	-0.209838	-0.432231	-0.0527485	-0.246803	-0.00136126	-0.517931	-0.28957	-0.39774	-0.285735	-0.391855	-0.501788	-0.457539	-0.407141
CD95 Fas NK cells	0.486107	-0.414302	0.0884683	0.150672	0.670979	-0.130381	-0.229791	0.255903	0.752812	1.20767	0.250852	0.732521	0.0871991	0.451881	0.752486	1.18385	1.02253	0.715613	1.30103	0.866717	0.476141	0.552235	0.40833	0.461295	0.518492	0.536977	0.0219668	0.138157	0.541911	0.664898	0.997439	0.59072	0.701983	-0.0523058	0.55754	0.328841	0.0805682	-0.264448	0.102936	0.394833	0.0600744	0.137226	-0.131099	-0.252714	-0.20214	-0.307421	-0.290135	1.10465	-0.245969
CD95 Fas Immature neutrophils	0.358468	0.187486	0.0704969	0.587225	0.607822	0.483737	0.0297724	0.209145	0.58161	0.890751	0.396292	0.559855	-0.0109529	0.233944	0.534349	0.307121	0.740778	0.445106	0.898592	0.722707	0.293301	0.33874	0.23919	0.407351	0.141134	0.149601	0.16943	-0.00117445	0.205187	0.280445	0.816147	0.844076	0.252564	0.0946781	0.237607	0.420936	0.179871	0.259226	0.18131	0.36018	-0.0209122	0.300189	-0.0210226	-0.0843221	-0.0653752	-0.128708	-0.320005	0.0147203	0.056588
CD64 Mature neutrophils	-0.16845	-0.0435405	-0.345159	0.0694232	0.101867	0.686006	-0.422962	0.0691821	0.468851	0.47127	0.118783	0.10542	-0.163138	0.501482	0.10665	0.361009	0.0722834	0.638033	0.365621	0.39751	0.496688	0.187686	0.151146	0.163775	-0.14657	0.217301	-0.418792	0.0644508	-0.0255334	0.778702	0.486519	-0.0522042	0.442536	-0.467899	0.110314	-0.108386	-0.284009	-0.37024	-0.0730044	-0.296543	-0.302499	0.290992	0.264078	-0.429651	0.621898	-0.27378	0.328989	0.318446	0.130261
CD95 Fas Mature neutrophils	0.617514	0.396114	0.283412	0.21032	0.779005	0.662677	0.179465	0.402621	0.988844	1.29858	0.624985	0.69252	0.243462	0.40868	1.00907	1.56308	1.2046	0.739217	1.40258	1.06198	0.519098	0.601231	0.506312	0.528294	0.557737	0.572618	0.095721	0.179296	0.509557	0.654941	1.05023	0.905898	0.72937	0.0775476	0.851457	0.496038	0.0865039	0.482131	0.254153	0.707678	0.148276	0.750498	0.201827	0.0801086	0.1445	0.0253726	0.426171	0.861237	0.189278
CD64 Monocytes	0.0842728	0.0795099	-0.227699	0.231049	0.344886	0.954641	-0.374583	0.366241	0.833008	0.875764	0.274556	0.185771	-0.0681365	0.788293	0.276488	0.601725	0.279722	0.766887	0.586641	0.631036	1.164	0.323187	0.204039	0.266919	0.0115136	0.369181	-0.331036	0.226997	0.166749	0.936041	0.686745	0.220272	0.577822	-0.412995	0.26964	0.107201	-0.133594	-0.336868	0.0591611	-0.175347	-0.246233	0.507816	0.685427	-0.383747	0.804317	-0.128622	0.777316	0.658758	0.205148
CD95 Fas Monocytes	0.716433	0.413717	0.363529	0.278626	0.903854	0.741456	0.292014	0.529177	1.104	1.56286	0.698174	0.706822	0.326127	0.616157	1.16416	1.82048	1.30284	0.87223	1.76197	1.26497	0.744892	0.639821	0.529204	0.695374	0.727261	0.680497	0.344543	0.251489	0.593467	0.731245	1.1163	0.97359	0.813296	0.166135	0.947463	0.643099	0.394673	0.626948	0.286842	0.771182	0.207519	0.777928	0.055123	0.237404	0.0712319	0.177232	0.517922	1.08398	0.284668
CD19 TCRgd T cells	-0.236734	-0.422337	-0.183381	-0.287608	-0.494137	-0.324317	-0.35433	-0.413353	-0.334424	-0.676721	-0.412786	-0.362342	-0.3852	-0.322485	-0.481825	-0.387021	-0.50882	-0.405039	-0.600192	-0.453389	-0.474087	-0.368155	-0.327017	-0.287382	-0.421732	-0.353302	-0.349987	-0.322823	-0.299863	-0.39797	-0.552746	-0.370864	-0.446474	-0.252023	-0.33478	-0.252276	-0.235127	-0.439984	-0.307677	-0.390698	-0.274017	-0.449228	-0.367521	-0.405681	-0.321669	-0.376351	-0.477107	-0.45502	-0.377244
pStat1 Memory CD8 T cells	-0.420032	-0.502119	-0.350776	-0.345214	-0.503548	-0.422968	-0.436184	-0.52022	-0.498949	-0.662147	-0.435282	-0.418444	-0.459029	-0.477115	-0.469179	-0.446837	-0.446965	-0.528607	-0.615213	-0.418003	-0.461095	-0.386896	-0.217513	-0.397463	-0.399956	-0.395185	-0.401461	-0.358053	-0.316388	-0.409284	-0.433897	-0.392739	-0.416523	-0.396345	-0.35763	-0.243847	-0.416892	-0.324124	-0.367547	-0.31706	-0.318779	-0.293705	-0.313026	-0.312927	-0.38884	-0.381169	-0.340287	-0.477055	-0.32615
CD127 IL7Ra Memory Tregs	-0.434973	-0.514969	-0.392869	-0.383744	-0.534265	-0.512615	-0.455171	-0.417297	-0.52721	-0.689911	-0.465856	-0.52671	-0.485896	-0.477894	-0.518369	-0.613598	-0.594604	-0.501727	-0.651739	-0.577372	-0.46472	-0.435854	-0.395171	-0.401457	-0.491114	-0.435704	-0.40804	-0.339922	-0.409015	-0.477499	-0.589242	-0.492023	-0.552157	-0.439075	-0.497681	-0.409355	-0.354203	-0.455338	-0.36434	-0.538864	-0.397881	-0.602981	-0.489785	-0.460166	-0.387955	-0.427915	-0.492621	-0.57113	-0.422458
CD279 PD1 Memory CD4 T cells	-0.446821	-0.387195	-0.234992	-0.346827	-0.542996	-0.430526	-0.421114	-0.255302	-0.493936	-0.72179	-0.458038	-0.45033	-0.519961	-0.406473	-0.397872	-0.281556	0.0109213	0.0816888	-0.117171	-0.365633	-0.477984	-0.0935872	-0.305662	-0.40466	-0.431795	-0.0975379	-0.339316	-0.340334	-0.377868	-0.324856	-0.00389459	-0.509026	0.127137	-0.472576	-0.30661	-0.411145	-0.358646	-0.451638	-0.357169	-0.515587	-0.318454	-0.0565717	-0.455493	-0.388587	-0.32766	-0.366141	-0.483085	-0.132055	-0.349161
CD95 Fas Memory CD8 T cells	0.14909	-0.259439	0.567208	0.360136	0.289335	0.327516	-0.0490714	1.51679	0.594711	-0.286634	0.124605	0.204396	0.203962	-0.0190186	0.360527	0.450977	0.554877	0.210137	1.10526	0.653237	-0.221279	0.226649	0.279882	-0.198603	0.23195	0.338814	0.144267	0.236893	0.542934	0.325176	0.810031	0.20274	0.468192	-0.08191	0.440637	0.235475	0.00606858	-0.175034	0.168273	0.0273421	0.112417	0.370294	0.00911555	0.0731797	0.214949	0.0681411	-0.323209	0.886524	-0.0226406
CD3 TCRgd T cells	5.38433	4.21844	5.47798	5.48708	4.55638	4.73711	5.13661	4.95818	4.91971	3.2206	4.89882	5.10425	5.0925	5.26485	4.9344	4.25881	4.46542	4.97405	3.72553	4.72684	4.71992	5.27298	5.45178	5.41812	5.23176	5.3132	5.29357	5.39047	5.37999	5.12203	4.46763	4.97806	4.93692	4.92764	5.13906	5.41542	5.46742	4.68869	5.53919	4.92584	5.4933	3.58942	4.7857	4.59639	5.44927	4.65353	1.78958	4.64416	2.87885
CD278 ICOS Myeloid DCs	-0.459859	-0.530074	-0.438885	-0.438392	-0.604218	-0.534639	-0.468208	-0.585494	-0.573259	-0.73682	-0.486978	-0.536425	-0.522084	-0.503003	-0.568079	-0.6201	-0.654627	-0.582337	-0.707724	-0.630083	-0.551712	-0.499033	-0.432475	-0.425351	-0.504364	-0.488598	-0.424805	-0.452094	-0.468433	-0.501838	-0.633946	-0.5467	-0.601241	-0.474028	-0.531145	-0.445092	-0.451115	-0.479559	-0.420035	-0.540208	-0.406105	-0.636711	-0.506639	-0.480166	-0.396459	-0.452053	-0.510091	-0.591826	-0.439539
TCR gamma delta Myeloid DCs	-0.459859	-0.530074	-0.438885	-0.438392	-0.600764	-0.534379	-0.466392	-0.585494	-0.573259	-0.73682	-0.486978	-0.536425	-0.522084	-0.503003	-0.568079	-0.6201	-0.654627	-0.582337	-0.707724	-0.630083	-0.551712	-0.498623	-0.431761	-0.42495	-0.503742	-0.488248	-0.423913	-0.451521	-0.467868	-0.501363	-0.633319	-0.545732	-0.600711	-0.473119	-0.530313	-0.444441	-0.449941	-0.47849	-0.418846	-0.539428	-0.405541	-0.634964	-0.504627	-0.478291	-0.384877	-0.450252	-0.50993	-0.591867	-0.438393
CD5 Myeloid DCs	-0.450184	-0.484235	-0.39605	-0.431571	-0.575263	-0.497131	-0.410936	-0.56822	-0.561285	-0.729951	-0.47424	-0.531742	-0.497676	-0.502573	-0.564262	-0.61753	-0.652093	-0.581059	-0.704946	-0.620388	-0.549357	-0.49369	-0.422069	-0.420197	-0.481071	-0.477355	-0.39266	-0.411114	-0.462847	-0.498466	-0.617501	-0.541885	-0.579225	-0.433922	-0.517994	-0.428322	-0.366386	-0.437239	-0.315956	-0.492905	-0.37005	-0.608653	-0.4743	-0.391395	-0.367291	-0.423117	-0.4777	-0.589092	-0.421134
CD14 Myeloid DCs	-0.427025	-0.395697	-0.393377	-0.427271	-0.575757	-0.499385	-0.411067	-0.447957	-0.532365	-0.682836	-0.454289	-0.507371	-0.482438	-0.48157	-0.567787	-0.60114	-0.654531	-0.57426	-0.707481	-0.629677	-0.529169	-0.49802	-0.412577	-0.398125	-0.463254	-0.472949	-0.380801	-0.397829	-0.455042	-0.477806	-0.61849	-0.506393	-0.569625	-0.429176	-0.498255	-0.41302	-0.301038	-0.429532	-0.387101	-0.484633	-0.347212	-0.589986	-0.44791	-0.398881	-0.391302	-0.398869	-0.474116	-0.576239	-0.410191
CD11c Myeloid DCs	0.0688819	0.0652852	-0.00166971	0.30463	0.271645	-0.265932	0.285766	0.0589357	-0.161558	0.0253963	-0.185288	-0.0870353	0.23787	0.0779831	-0.234237	-0.351312	-0.147757	-0.170757	-0.38534	-0.0221594	-0.196695	-0.26225	-0.274299	-0.112126	-0.12889	-0.221294	0.0215904	0.0794312	-0.104094	-0.285087	-0.361449	-0.120194	-0.304018	-0.00759852	-0.036205	-0.14708	0.131457	-0.0241028	0.463391	-0.186025	0.0587713	-0.295162	0.404966	0.441241	0.114782	0.95555	-0.147285	0.0187756	0.277321
HLA DR Myeloid DCs	-0.170637	3.11166	-0.000142156	-0.165349	2.06568	1.94191	1.27184	0.215721	0.214992	2.06332	2.14313	0.672304	1.58128	0.43232	0.367764	0.0283695	0.716564	0.136645	0.0635326	-0.432741	0.907696	0.0713765	0.399532	-0.161257	0.692632	0.0439989	0.636681	1.12056	0.15178	0.00647114	0.354809	0.982053	1.03923	1.34153	0.442683	0.353169	0.279696	2.47072	0.151141	1.12892	1.01726	3.50234	2.46906	2.85049	0.137388	2.6214	3.1192	0.584939	4.68399
CD38 Myeloid DCs	0.102203	0.677968	0.387183	-0.088644	0.0359163	-0.374823	1.14903	0.67128	-0.279666	1.38293	-0.108626	-0.429951	0.702187	-0.400087	-0.429901	-0.474417	-0.531325	-0.480058	-0.616026	-0.365829	1.65031	-0.420745	-0.328492	-0.310038	0.686196	-0.421526	1.33396	0.218596	-0.356955	-0.398794	-0.558631	-0.254794	0.39785	1.32242	-0.150605	-0.284995	0.610401	0.679763	-0.208846	1.41078	0.0736652	0.152399	-0.272031	0.243771	-0.280835	-0.203089	3.84785	-0.402586	-0.194542
CD4 Myeloid DCs	-0.450622	-0.466405	-0.356126	-0.438274	-0.547239	-0.499838	-0.394045	-0.582929	-0.538921	-0.688641	-0.463666	-0.534884	-0.520581	-0.497117	-0.567966	-0.618239	-0.654507	-0.582249	-0.70763	-0.629926	-0.550516	-0.498878	-0.430034	-0.421901	-0.501049	-0.485595	-0.380086	-0.400452	-0.46833	-0.499537	-0.633896	-0.544861	-0.598418	-0.422167	-0.527112	-0.443903	-0.448968	-0.443062	-0.345956	-0.502423	-0.367756	-0.617347	-0.462858	-0.445216	-0.395625	-0.359288	-0.483538	-0.592278	-0.365178
CD278 ICOS Plasmacytoid DCs	-0.459859	-0.530074	-0.438885	-0.438392	-0.604218	-0.533473	-0.468208	-0.585494	-0.573259	-0.73682	-0.486978	-0.536425	-0.522084	-0.503003	-0.568079	-0.6201	-0.654627	-0.582337	-0.707724	-0.630083	-0.551712	-0.499033	-0.432127	-0.425225	-0.504442	-0.488598	-0.424633	-0.452165	-0.468433	-0.501785	-0.634025	-0.5467	-0.601241	-0.473959	-0.531145	-0.444993	-0.450888	-0.479559	-0.419906	-0.540208	-0.406105	-0.635365	-0.505089	-0.478722	-0.396122	-0.450666	-0.509929	-0.591797	-0.438656
CD278 ICOS Mature neutrophils	-0.459859	-0.530074	-0.438885	-0.438392	-0.604218	-0.534639	-0.468208	-0.585494	-0.573259	-0.73682	-0.486978	-0.536425	-0.522084	-0.503003	-0.568079	-0.6201	-0.654627	-0.582337	-0.707724	-0.630083	-0.551712	-0.499033	-0.432567	-0.425351	-0.50457	-0.488598	-0.424486	-0.452283	-0.468537	-0.501925	-0.633946	-0.546515	-0.601417	-0.473702	-0.531298	-0.444859	-0.450937	-0.479196	-0.419796	-0.539939	-0.405911	-0.635288	-0.504999	-0.478639	-0.396038	-0.450586	-0.509949	-0.591826	-0.438605
CD15 Mature neutrophils	-0.0603248	0.94448	0.341326	-0.110886	-0.149713	0.3276	0.728306	-0.0721174	-0.10052	-0.34687	0.109322	-0.183137	0.205642	-0.181237	-0.11957	-0.290368	-0.400475	-0.316625	-0.518292	-0.330539	-0.0798332	-0.271647	-0.256677	-0.186728	-0.233631	-0.272297	0.0715383	-0.201937	-0.228696	-0.332088	-0.414301	-0.00698971	-0.388853	1.26593	-0.159807	-0.176062	0.0926941	0.530656	0.102396	-0.164258	0.0342858	0.204996	0.311758	0.656706	0.559191	0.932907	0.202287	-0.331974	0.216806
CD223 LAG Monocytes	-0.459859	-0.530074	-0.438885	-0.438392	-0.604218	-0.534639	-0.466989	-0.585494	-0.573259	-0.73682	-0.486978	-0.536425	-0.522084	-0.503003	-0.568079	-0.6201	-0.654627	-0.582337	-0.707645	-0.630083	-0.551712	-0.498889	-0.432463	-0.42521	-0.504426	-0.488475	-0.424059	-0.452151	-0.46842	-0.501827	-0.633817	-0.545977	-0.601294	-0.473267	-0.531127	-0.444548	-0.450133	-0.478711	-0.419477	-0.539588	-0.405657	-0.636263	-0.506123	-0.479685	-0.397091	-0.451591	-0.510069	-0.592001	-0.439245
CD278 ICOS Monocytes	-0.459859	-0.530074	-0.438885	-0.438392	-0.604218	-0.534639	-0.468208	-0.585494	-0.573259	-0.73682	-0.486978	-0.536425	-0.522084	-0.503003	-0.568079	-0.6201	-0.654627	-0.582337	-0.707724	-0.630083	-0.551712	-0.499033	-0.432567	-0.425351	-0.50457	-0.488598	-0.424486	-0.452283	-0.468537	-0.501925	-0.634154	-0.546515	-0.601417	-0.473702	-0.531298	-0.444859	-0.450694	-0.479196	-0.419796	-0.539939	-0.405911	-0.635288	-0.505445	-0.478639	-0.396038	-0.450586	-0.510091	-0.591826	-0.438605
CD38 Naive B cells	-0.0268728	-0.281735	0.19791	-0.00676435	-0.364258	-0.0912723	-0.0512438	-0.290011	-0.270966	0.0461078	-0.212001	-0.335685	-0.347843	-0.265	-0.424681	-0.32672	-0.433936	-0.31354	-0.566991	-0.151871	-0.194793	-0.345855	-0.330276	-0.284202	-0.343157	-0.401432	0.17423	-0.379137	-0.161814	-0.352942	-0.501905	-0.342669	-0.28878	-0.0389463	-0.249112	-0.20615	0.0690248	-0.275461	-0.295729	-0.194006	-0.0852964	-0.43682	0.110626	-0.155353	-0.214396	-0.249091	0.0454928	-0.373018	-0.139709
[truncated: 17 more columns]
