# Supplementary material for: Shared neutrophil and T cell dysfunction is accompanied by a distinct interferon signature during severe febrile illnesses in children
Source: Nat Commun. 2024 Sep 19;15:8224. doi: 10.1038/s41467-024-52246-0 (PMC11413185; doi:10.1038/s41467-024-52246-0)
Supplement: Supplementary file 4 — Source Data [file 41467_2024_52246_MOESM4_ESM.zip › SIFIC_Fig3_Nat_Comms_cytokines.xlsx]

## Sheet: Sheet1
DIAMONDS_ID	Exp_ID	Disease_group	Include	Timepoint	Stimulant	IL1b	IL6	TNFa	IP10	IFNy1	IL8	IL12p70	IFNa2	IFNy2_3	GMCSF	IFNb	IL20	IFNy
DIS-1101-1247-E01	DIS-1101-1247-E01Ag1	KD	1	3	Ag1	212.7	257.4	186.14	275.3	256.91	11840.3	3.2	52.44	403.63	11.05	53.57	10.08	701.02
DIS-1101-1247-E01	DIS-1101-1247-E01Ag1	KD	1	3	Ag1	112.02	155.34	122.3	185.91	56.42	4270.61	1.58	33.68	0	0	0	5.13	424.63
DIS-1101-1247-E01	DIS-1101-1247-E01Ag2	KD	1	3	Ag2	134.7	21.16	50.54	332.65	230.39	5303.43	2.63	44.33	420.54	4.67	31.15	4.63	658.16
DIS-1101-1247-E01	DIS-1101-1247-E01Ag2	KD	1	3	Ag2	91.24	10.72	41.95	223.8	53.35	2148.03	1.16	25.53	0	0	0	1.14	306.96
DIS-1101-1247-E01	DIS-1101-1247-E01mit	KD	1	3	mit	1561.87	54991.2	31607.8	5929.68	789.91	18420.3	20.08	58.73	604.64	1005.44	181.64	1081.43	36203.9
DIS-1101-1247-E01	DIS-1101-1247-E01mit	KD	1	3	mit	962.55	30439.8	20344.4	1686.33	609.81	1370.51	14.64	34.63	0	688.56	81.31	810.35	30802
DIS-1101-1247-E01	DIS-1101-1247-E01nil	KD	1	3	nil	138.7	19.29	63.7	182.17	87.02	2136.05	3.48	45.32	260.22	7.68	7.71	3.98	435.5
DIS-1101-1247-E01	DIS-1101-1247-E01nil	KD	1	3	nil	170.96	11.68	73.28	153.04	64.09	1116.89	1.69	31.63	0	0	0	2.74	390.55
DIS-1101-1307-E02	DIS-1101-1307-E02Ag1	Inflammatory	1	1	Ag1	16.71	7.05	16.94	1223.67	356.51	2203.37	2.26	10.75	777.84	3.18	114.4	3.35	546.38
DIS-1101-1307-E02	DIS-1101-1307-E02Ag1	Inflammatory	1	1	Ag1	24.27	7.78	22.71	1264.41	393.52	2414.33	2.63	12.33	815.86	4.24	142.36	3.83	566.77
DIS-1101-1307-E02	DIS-1101-1307-E02Ag2	Inflammatory	1	1	Ag2	22.42	15.45	21.71	2056.64	401.56	3169.42	2.17	11.93	777.84	3.7	270.34	3.3	985.23
DIS-1101-1307-E02	DIS-1101-1307-E02Ag2	Inflammatory	1	1	Ag2	15.42	12.5	16.02	2004.45	339.58	2885.48	1.59	9.29	723.97	1.27	237.46	2.44	863.51
DIS-1101-1307-E02	DIS-1101-1307-E02mit	Inflammatory	1	1	mit	47.71	468.63	117.96	2651.35	554.75	18343.4	3.48	23.55	807.94	9.16	483.45	9.26	2286.68
DIS-1101-1307-E02	DIS-1101-1307-E02mit	Inflammatory	1	1	mit	57.56	514.93	135.31	2804.42	596.23	19352	4.2	25.87	849.03	12.17	539.45	10.67	2457.68
DIS-1101-1307-E02	DIS-1101-1307-E02nil	Inflammatory	1	1	nil	29.13	25.62	45.96	547.57	326.67	3920.13	3.32	15.43	809.93	7.31	60.94	5.54	209.46
DIS-1101-1307-E02	DIS-1101-1307-E02nil	Inflammatory	1	1	nil	32.96	24.63	42.41	542.71	335.3	3919.25	3.27	14.97	785.93	7.11	62.89	5.14	187.79
DIS-1101-1329-E01	DIS-1101-1329-E01nil	KD	1	1	nil	NA	NA	NA	27.08	1000000	7386.16	4.14	22.57	214.57	18.02	0.35	28.26	88.48
DIS-1101-1329-E01	DIS-1101-1329-E01Ag1	KD	1	1	Ag1	NA	11.38	78.31	57.24	124.07	14272.8	4.48	24.75	262.48	21.52	12.38	27.77	103.12
DIS-1101-1329-E01	DIS-1101-1329-E01Ag1	KD	1	1	Ag1	114.04	13.35	65.04	54.85	125.69	14785	4.98	26.53	268.35	22.49	14.72	30.66	109.2
DIS-1101-1329-E01	DIS-1101-1329-E01Ag2	KD	1	1	Ag2	NA	15.5	74.44	53.42	133.68	11108	4.71	26.46	261	23.22	11.99	29.1	101.72
DIS-1101-1329-E01	DIS-1101-1329-E01Ag2	KD	1	1	Ag2	133.59	12.22	126.34	32.71	144.61	10874.6	5.09	28.8	276.99	25.77	16.63	33.12	117.17
DIS-1101-1329-E01	DIS-1101-1329-E01mit	KD	1	1	mit	107.14	26.07	77.88	318.47	155.28	25192.8	5.44	30.69	296.92	27.84	24.87	30.79	335.49
DIS-1101-1329-E01	DIS-1101-1329-E01mit	KD	1	1	mit	NA	NA	NA	43.31	178.03	26315.1	8.2	39.05	378.34	43.68	39.16	39.19	382.74
DIS-1101-1336-E01	DIS-1101-1336-E01Ag1	MIS-C	1	1	Ag1	82.38	23.8	0	253	292.97	87.5	13.43	32.66	513.66	18.86	133.52	18.74	137.99
DIS-1101-1336-E01	DIS-1101-1336-E01Ag1	MIS-C	1	1	Ag1	0	0	0	366.69	169.57	173.82	4	17.81	0	0	47.61	13.06	106.24
DIS-1101-1336-E01	DIS-1101-1336-E01Ag2	MIS-C	1	1	Ag2	0	8.42	64.33	222.14	258.22	84.4	4.65	24.7	265.15	5.54	36.22	9.67	0
DIS-1101-1336-E01	DIS-1101-1336-E01Ag2	MIS-C	1	1	Ag2	130.63	10.63	18.3	361.91	298.03	196.44	4.2	13.22	0	0	54.31	8.76	48.87
DIS-1101-1336-E01	DIS-1101-1336-E01mit	MIS-C	1	1	mit	0	16.98	32.33	1020.16	371.24	365.22	13.07	41.21	565.4	33.82	146.29	24.64	1744.19
DIS-1101-1336-E01	DIS-1101-1336-E01mit	MIS-C	1	1	mit	0	27.81	43.16	1358.63	238.41	695.16	3.68	11.92	0	3.1	89.24	11.88	2084.8
DIS-1101-1336-E01	DIS-1101-1336-E01nil	MIS-C	1	1	nil	NA	NA	1659.32	330.79	3127.43	121.28	38.14	90.94	1532.22	86.47	371.4	48.13	1906.22
DIS-1101-1336-E01	DIS-1101-1336-E01nil	MIS-C	1	1	nil	0	7.1	56.76	366.23	249.02	80.29	5.09	20.62	115.86	0	85.64	15.69	108.86
DIS-1101-1340-E01	DIS-1101-1340-E01Ag1	MIS-C	1	3	Ag1	0	7.76	14.85	1316.72	0	145.43	0	2.58	172.31	0	0	11	0
DIS-1101-1340-E01	DIS-1101-1340-E01Ag1	MIS-C	1	3	Ag1	0	9.43	18.3	1403.35	4.86	205.42	0.19	0.84	489.27	0	0	21.74	11.89
DIS-1101-1340-E01	DIS-1101-1340-E01Ag2	MIS-C	1	3	Ag2	0	8.76	26.43	1214.13	8.78	160.44	0.1	0	255.17	0	0	10.49	0
DIS-1101-1340-E01	DIS-1101-1340-E01Ag2	MIS-C	1	3	Ag2	0	14.52	0	1275.38	20.09	176.87	0.13	0.51	176.52	0	0	13.93	0
DIS-1101-1340-E01	DIS-1101-1340-E01mit	MIS-C	1	3	mit	74.78	17.62	56.76	1582.99	17.19	760.45	0.2	5.46	209.38	0	0	25.32	5428.94
DIS-1101-1340-E01	DIS-1101-1340-E01mit	MIS-C	1	3	mit	0	19.57	69.43	1537.96	0	782.89	0	3.54	325.63	0	0	28.11	5709.8
DIS-1101-1340-E01	DIS-1101-1340-E01nil	MIS-C	1	3	nil	0	8.59	29.96	1299.83	0	153.25	0.1	0	349.96	0	0	13.62	0
DIS-1101-1340-E01	DIS-1101-1340-E01nil	MIS-C	1	3	nil	0	12.56	16.57	1088.71	0	85.85	0	2.32	313.74	0	0	13.42	0
DIS-1101-1345-E01	DIS-1101-1345-E01Ag1	MIS-C	1	1	Ag1	104.9	353.26	127.94	2423.38	276.09	18624.6	9.02	36.25	411.43	51.9	144.53	16.62	541.53
DIS-1101-1345-E01	DIS-1101-1345-E01Ag1	MIS-C	1	1	Ag1	70.66	279.67	85.61	1998.03	219.45	13354.2	6.56	26.4	353.29	35.5	92.19	11.44	395.78
DIS-1101-1345-E01	DIS-1101-1345-E01Ag2	MIS-C	1	1	Ag2	102.4	2576.79	640.82	1679.43	191.55	11434.9	4.67	16.96	266.98	23.33	42.71	16.79	263.12
DIS-1101-1345-E01	DIS-1101-1345-E01Ag2	MIS-C	1	1	Ag2	107.37	2605.5	670.55	1745.26	210.36	11580.7	4.28	17.66	221.99	30.35	48.45	15.88	252.14
DIS-1101-1345-E01	DIS-1101-1345-E01mit	MIS-C	1	1	mit	339.58	16944.2	712.79	2660.52	310.2	11537.9	9.77	31.73	389.77	95.39	161.69	63	3984
DIS-1101-1345-E01	DIS-1101-1345-E01mit	MIS-C	1	1	mit	266.58	16414.2	546.05	2262.89	240.74	9073.31	6.05	19.33	240.24	50.19	84.08	45.74	2971.01
DIS-1101-1353-E01	DIS-1101-1353-E01nil	MIS-C	1	1	nil	13.82	1645.23	19.01	3060.21	43.41	312.67	0.39	12.58	186	10.6	17.01	16.75	236.44
DIS-1101-1353-E01	DIS-1101-1353-E01nil	MIS-C	1	1	nil	10.61	1653.05	29.77	3210.6	61.01	300.14	0.92	11.92	170.46	9.77	15.87	17.12	221.59
DIS-1101-1353-E01	DIS-1101-1353-E01Ag1	MIS-C	1	1	Ag1	26.56	1354.51	16.77	3074.32	41.4	689.18	0.63	9.63	153.78	8.05	11.59	11.5	186.14
DIS-1101-1353-E01	DIS-1101-1353-E01Ag1	MIS-C	1	1	Ag1	16.94	1659.34	12.38	3095.96	68.56	885.5	0.57	11.26	182.2	9.42	16.25	14.97	239.97
DIS-1101-1353-E01	DIS-1101-1353-E01Ag2	MIS-C	1	1	Ag2	14.45	1626.62	19.76	3306.73	61.97	893.13	0.77	12.17	179.64	10.01	15.1	16.85	226.54
DIS-1101-1353-E01	DIS-1101-1353-E01Ag2	MIS-C	1	1	Ag2	25.38	2859.72	40.13	5121.95	132.09	1703.41	3.85	30.51	395.02	36.54	55.5	34.53	548.4
DIS-1101-1353-E01	DIS-1101-1353-E01mit	MIS-C	1	1	mit	18.17	1701.19	37.71	3370.2	78.69	3193.2	0.92	13.93	178.35	11.91	21.9	20.21	571.46
DIS-1101-1353-E01	DIS-1101-1353-E01mit	MIS-C	1	1	mit	32.33	1658.79	40.94	3604.52	66.69	3241.62	0.88	14.33	174.44	9.42	16.63	18.96	525.25
DIS-1101-1355-E01	DIS-1101-1355-E01Ag1	MIS-C	1	1	Ag1	58.41	173.19	108.16	60.1	209.05	3543.58	4.33	19.4	273.66	7.03	35.74	8.74	141.7
DIS-1101-1355-E01	DIS-1101-1355-E01Ag1	MIS-C	1	1	Ag1	70.66	199.93	109.68	68.93	228.34	4128.95	4.07	20.03	286.64	6.53	41.12	8.64	163.48
DIS-1101-1355-E01	DIS-1101-1355-E01Ag2	MIS-C	1	1	Ag2	69.25	262.96	180.32	63.4	250.42	4571.26	4.02	22.12	338.99	6.78	49.49	10.03	166.21
DIS-1101-1355-E01	DIS-1101-1355-E01Ag2	MIS-C	1	1	Ag2	97.34	262.12	195.07	61.26	228.34	4497.9	4.47	21.42	320.73	6.9	44.29	8.11	184.45
DIS-1101-1355-E01	DIS-1101-1355-E01mit	MIS-C	1	1	mit	400.63	15288	972.94	2889.36	356.35	19857.9	7.86	32.34	401.69	136.39	149.97	154.87	12893.5
DIS-1101-1355-E01	DIS-1101-1355-E01mit	MIS-C	1	1	mit	410.3	16043	1036.18	2647.1	344.38	19036.9	8.22	31.66	417.19	135.82	133.14	162.08	13421.5
DIS-1101-1355-E01	DIS-1101-1355-E01nil	MIS-C	1	1	nil	40.55	90.06	62.01	65.13	271.52	2327.85	5.2	26.4	344.54	13.69	82.64	13.53	168.03
DIS-1101-1355-E01	DIS-1101-1355-E01nil	MIS-C	1	1	nil	76.9	140.33	97.6	81.06	387.2	3641.93	7.15	45.73	540.54	31.32	158.09	22.52	281.4
DIS-1101-1364-E01	DIS-1101-1364-E01Ag1	MIS-C	1	1	Ag1	0	231.19	1.44	1768.61	249.41	660.02	0.41	0.01	0	0	220.18	36.69	131.17
DIS-1101-1364-E01	DIS-1101-1364-E01Ag1	MIS-C	1	1	Ag1	0	257.27	0.42	1845.09	265.97	720.21	0.43	0.09	0	0	268.5	41.25	166.06
DIS-1101-1364-E01	DIS-1101-1364-E01Ag2	MIS-C	1	1	Ag2	0.23	243.4	0.88	1901.99	254.18	917.42	0.41	0.04	0	0	226.73	40.41	148.64
DIS-1101-1364-E01	DIS-1101-1364-E01Ag2	MIS-C	1	1	Ag2	0.23	256.99	2.33	1878.97	244.6	991.78	0.43	0.94	0	0	201.38	43.67	157.36
DIS-1101-1364-E01	DIS-1101-1364-E01mit	MIS-C	1	1	mit	4.13	272.4	4.5	2085.98	317.96	2486.87	0.85	2.22	0	0.25	353.91	49.72	401.39
DIS-1101-1364-E01	DIS-1101-1364-E01mit	MIS-C	1	1	mit	6.81	263	5.76	2038.26	322.32	2439.04	0.92	2.58	0	0.25	376.67	47.9	380.36
DIS-1101-1364-E01	DIS-1101-1364-E01nil	MIS-C	1	1	nil	0	284.37	1.87	1861.51	293.52	296.72	0.38	0.04	0	0	273.11	42.36	174.76
DIS-1101-1364-E01	DIS-1101-1364-E01nil	MIS-C	1	1	nil	0.85	312.95	1.06	1940.57	291.26	333.81	0.73	1.18	0	0.25	273.11	49.33	231.06
DIS-1101-1367-E01	DIS-1101-1367-E01Ag1	SBI	1	1	Ag1	95.1	32.28	105.19	2918.3	482.51	1234.16	5.07	46.05	557.73	38.52	665.59	31.61	505.35
DIS-1101-1367-E01	DIS-1101-1367-E01Ag1	SBI	1	1	Ag1	96.77	31.69	117.96	2664.11	471.3	1258.11	5.07	47.65	582.14	36.73	619.26	31.15	488.85
DIS-1101-1367-E01	DIS-1101-1367-E01Ag2	SBI	1	1	Ag2	78.99	24.99	85.83	2750.64	459.98	966.67	3.71	41.07	514.68	30.69	628.82	26.82	388.78
DIS-1101-1367-E01	DIS-1101-1367-E01Ag2	SBI	1	1	Ag2	86.97	27.43	92.67	2822.04	486.23	1041.59	4.31	44.91	547.79	34.96	658.18	29.78	443.21
DIS-1101-1367-E01	DIS-1101-1367-E01mit	SBI	1	1	mit	87.84	26.25	102.39	2893.26	482.51	2278.49	4.58	43.08	525	34.2	627.57	24.06	480.58
DIS-1101-1367-E01	DIS-1101-1367-E01mit	SBI	1	1	mit	93.83	27.97	103.79	2862.25	489.93	2403.4	4.79	44.91	557.73	37.75	687.75	25.1	534.1
DIS-1101-1367-E01	DIS-1101-1367-E01nil	SBI	1	1	nil	84.34	22.38	85.83	2795.01	463.76	845.19	3.68	41.25	509.47	30.57	611.77	26.79	376.14
DIS-1101-1367-E01	DIS-1101-1367-E01nil	SBI	1	1	nil	90.43	27.11	93.36	2775.17	535.29	901.88	5.01	43.54	565.12	34.2	623.42	29.39	405.58
DIS-1101-1382-E01	DIS-1101-1382-E01Ag1	MIS-C	1	1	Ag1	143.28	304.82	84.95	589.46	0	4871.25	4.37	35.14	508.61	15.47	7.71	6.93	101.01
DIS-1101-1382-E01	DIS-1101-1382-E01Ag1	MIS-C	1	1	Ag1	181.32	277.68	96.8	573.07	71.76	4233.74	1.65	31.26	329.49	3.33	0	10.08	249.3
DIS-1101-1382-E01	DIS-1101-1382-E01Ag2	MIS-C	1	1	Ag2	91.24	46.24	58.02	612.64	38.06	6268.85	4.99	31.63	439.74	8.73	0	3.78	95.8
DIS-1101-1382-E01	DIS-1101-1382-E01Ag2	MIS-C	1	1	Ag2	142.63	71.06	86.26	666.41	156.69	7121.66	4.86	45.54	621.86	19.28	25.14	11.16	402.83
DIS-1101-1412-E01	DIS-1101-1412-E01Ag1	MIS-C	1	1	Ag1	3666.85	26905	918.88	139.92	659.52	16096	8.27	57.72	958.84	3285.96	252.79	95.19	355.02
DIS-1101-1412-E01	DIS-1101-1412-E01Ag1	MIS-C	1	1	Ag1	3761.1	26426.7	906.75	142.7	685.39	15842.7	9.7	59.52	996.22	3319.84	266.2	96.82	443.21
DIS-1101-1412-E01	DIS-1101-1412-E01Ag2	MIS-C	1	1	Ag2	3724.93	26081.4	1085.89	149.43	757.51	15700.4	12.21	66.83	1102.32	3318.83	270.8	104.78	519.75
DIS-1101-1412-E01	DIS-1101-1412-E01Ag2	MIS-C	1	1	Ag2	3972.62	27969.1	1101.99	154.46	802.95	16274.4	13.05	69.78	1171.09	3398.06	310.6	112.56	587.09
DIS-1101-1412-E01	DIS-1101-1412-E01mit	MIS-C	1	1	mit	4079.86	27486.4	2599.92	155.27	850.19	16251.9	12.21	67.89	1102.32	3433.1	316.5	101.04	505.35
DIS-1101-1412-E01	DIS-1101-1412-E01mit	MIS-C	1	1	mit	4124.9	27356.3	2708.68	153.65	828.2	16337.6	12.73	70.33	1151.67	3604.23	313.78	106.02	550.46
DIS-1101-1412-E01	DIS-1101-1412-E01nil	MIS-C	1	1	nil	3646.89	26709.2	1025.47	146.74	669.27	16406.2	9.16	64.33	1017.23	4547.11	246.3	100.75	439.04
DIS-1101-1412-E01	DIS-1101-1412-E01nil	MIS-C	1	1	nil	3722.65	28160.3	1070.6	149.81	720.28	16451.1	10.31	59.96	1018.97	4409.91	310.6	106.09	492.98
DIS-1101-1449-E01	DIS-1101-1449-E01Ag1	MIS-C	1	1	Ag1	14.45	6.24	12.01	945.82	75.96	147.84	0.47	6.42	120.51	0.76	0	18.04	24.77
DIS-1101-1449-E01	DIS-1101-1449-E01Ag1	MIS-C	1	1	Ag1	11.9	5.47	16.03	867.42	90.32	148.45	0.71	6.86	138.74	1.58	0	17.74	22.8
DIS-1101-1449-E01	DIS-1101-1449-E01Ag2	MIS-C	1	1	Ag2	27.73	6.37	14.56	893.22	114.24	285.52	1.29	8.83	182.2	2.44	0	17.84	33.94
DIS-1101-1449-E01	DIS-1101-1449-E01Ag2	MIS-C	1	1	Ag2	4.55	6.37	16.03	963.47	97.31	300.57	1.25	9.08	166.41	3.93	0	18.63	31.46
DIS-1101-1449-E01	DIS-1101-1449-E01mit	MIS-C	1	1	mit	27.73	109.5	33.71	2909.01	115.9	1336.27	0.88	8.83	156.65	2.05	10.8	28.55	987.34
DIS-1101-1449-E01	DIS-1101-1449-E01mit	MIS-C	1	1	mit	26.56	111.3	30.55	2919	129.7	1370.05	1.12	9.25	153.78	3.14	12.97	30.72	1064.52
DIS-1101-1449-E01	DIS-1101-1449-E01nil	MIS-C	1	1	nil	0	3.43	81.04	642.93	71.76	48.91	4.14	13.68	414.47	0	0	14.4	0
DIS-1101-1449-E01	DIS-1101-1449-E01nil	MIS-C	1	1	nil	0	16.25	0	1253.29	0	113.91	1.97	8.51	0	0	0	33.22	103.62
DIS-1101-1458-E01	DIS-1101-1458-E01Ag1	SVI	1	1	Ag1	64.48	966.06	289.16	1075.55	339.58	9586.24	3.02	13.59	322.38	8.74	71.66	20.7	401.39
DIS-1101-1458-E01	DIS-1101-1458-E01Ag1	SVI	1	1	Ag1	71.16	1072.91	304.17	1115.7	377.24	9897.16	3.94	16.93	418.12	10.86	84.31	23.87	447.38
DIS-1101-1458-E01	DIS-1101-1458-E01Ag2	SVI	1	1	Ag2	62.53	1092.26	252.26	1097.17	317.96	9993.45	3.27	16.29	381.69	8.53	83.34	27.57	380.36
DIS-1101-1458-E01	DIS-1101-1458-E01Ag2	SVI	1	1	Ag2	72.57	1098.16	266.35	1052.46	377.24	9595.88	3.58	18.55	452.65	12.39	106.65	27.5	411.87
DIS-1101-1458-E01	DIS-1101-1458-E01mit	SVI	1	1	mit	129.97	2149.86	406.34	3508.81	515.54	13795.2	4.1	21.34	476.15	15.54	315.14	23.22	1881.15
DIS-1101-1458-E01	DIS-1101-1458-E01mit	SVI	1	1	mit	142.56	2272.19	465.94	3566.07	547.7	13896.3	4.63	23.89	523.72	21.15	411.62	25.49	2008.65
DIS-1101-1458-E01	DIS-1101-1458-E01nil	SVI	1	1	nil	16.06	39.26	15.13	685.1	194.46	683.84	1.43	4.14	195.72	0.99	0	5.71	118.03
DIS-1101-1458-E01	DIS-1101-1458-E01nil	SVI	1	1	nil	24.89	55.37	26.8	815.29	263.63	857.77	3.17	9.4	308.2	5.35	34.63	8.53	244
DIS-1101-1543-E01	DIS-1101-1543-E01nil	MIS-C	1	1	nil	277.82	272.56	281.44	2925.57	97.31	18239.7	1.36	21.04	203.6	19.83	16.63	17.25	235.73
DIS-1101-1543-E01	DIS-1101-1543-E01nil	MIS-C	1	1	nil	248.13	263.64	259.92	2674.9	127.3	19490.5	1.8	24.9	247.91	28.82	24.87	20.48	272.37
DIS-1101-1543-E01	DIS-1101-1543-E01Ag1	MIS-C	1	1	Ag1	184.2	66.53	131.72	939.17	55.24	2572.61	1.05	14.53	137.17	14.06	0	15.93	33.53
DIS-1101-1543-E01	DIS-1101-1543-E01Ag1	MIS-C	1	1	Ag1	404.67	20.01	30431.2	17.4	48.39	2683.68	0.88	15.05	152.33	14.78	0	16.33	36.04
DIS-1101-1543-E01	DIS-1101-1543-E01Ag2	MIS-C	1	1	Ag2	28.89	13.78	33.32	374.73	1.6	746.78	0.04	6.6	0	4.42	0	4.39	10.42
DIS-1101-1543-E01	DIS-1101-1543-E01Ag2	MIS-C	1	1	Ag2	36.84	14.21	35.31	372.06	5.07	761.08	0.39	5.72	0	6.15	0	4.35	10.76
DIS-1101-1543-E01	DIS-1101-1543-E01mit	MIS-C	1	1	mit	NA	105.22	142.53	886.2	62.92	2160.83	1.22	16.21	147.91	17.78	0	19.36	36.46
DIS-1101-1543-E01	DIS-1101-1543-E01mit	MIS-C	1	1	mit	486.62	29.21	28380.8	18.4	64.81	2301.19	1.15	16.69	160.89	19.71	0	20.21	38.57
DIS-1101-1543-E01	DIS-1101-1543-E01Ag1	MIS-C	1	1	Ag1	173.29	139.98	123.65	743.71	0	2024.42	2.24	24.55	292.76	26.56	0	20.65	70.12
DIS-1101-1543-E01	DIS-1101-1543-E01Ag1	MIS-C	1	1	Ag1	NA	280.46	NA	723	186.51	2763.68	3.48	45.89	530.99	59.15	12.93	47.47	532.6
DIS-1101-1606-E01	DIS-1101-1606-E01Ag1	MIS-C	1	2	Ag1	86.97	100.9	131	1313.73	165.89	1744.44	5.25	17.38	407.56	13.56	47.42	13.09	230.18
DIS-1101-1606-E01	DIS-1101-1606-E01Ag1	MIS-C	1	2	Ag1	82.99	97.2	127.94	1288.97	177.52	1722.85	5.15	16.82	412.4	15.27	42.18	12.48	235.67
DIS-1101-1606-E01	DIS-1101-1606-E01Ag2	MIS-C	1	2	Ag2	86.97	148.78	249.65	1229.41	207.73	1688.3	5.35	17.1	404.63	14.21	42.18	13.64	230.18
DIS-1101-1606-E01	DIS-1101-1606-E01Ag2	MIS-C	1	2	Ag2	84.32	128.68	225.44	1198.02	183.2	1590.33	4.88	16.12	405.61	14.48	33.54	13.53	206.38
DIS-1101-1606-E01	DIS-1101-1606-E01mit	MIS-C	1	2	mit	56.18	52.93	34.2	1449.8	177.52	3375.62	5.4	20.31	411.43	13.69	48.45	31.56	298.75
DIS-1101-1606-E01	DIS-1101-1606-E01mit	MIS-C	1	2	mit	62.09	59.29	39.09	1467.38	174.65	3568.01	6.2	21.42	430.41	16.59	68.56	33.62	341.52
DIS-1101-1606-E01	DIS-1101-1606-E01nil	MIS-C	1	2	nil	77.58	128.19	163.29	1257.86	147.61	860.13	4.35	13.04	387.76	13.43	25.56	15.66	169.86
DIS-1101-1606-E01	DIS-1101-1606-E01nil	MIS-C	1	2	nil	76.21	140.21	158.66	1357.52	167.36	873.31	5.11	15.84	400.71	15	30.18	16.79	201.81
DIS-1106-1063-E01	DIS-1106-1063-E01ag2	Inflammatory	1	1	Ag2	519.84	5856.03	879.24	280.51	554.75	20705.9	9.82	49.01	742.87	55.86	148.6	27.31	878.87
DIS-1106-1063-E01	DIS-1106-1063-E01Ag2	Inflammatory	1	1	Ag2	589.42	6860.38	995.62	313.73	638.18	20885.1	12.02	56.93	850.96	67.46	172.96	32.88	1000.25
DIS-1106-1063-E01	DIS-1106-1063-E01mit	Inflammatory	1	1	mit	676.49	15089.1	554.93	1427.9	769.75	19353.6	15.46	64.66	926.14	131.6	422.16	54.72	4747.46
DIS-1106-1063-E01	DIS-1106-1063-E01mit	Inflammatory	1	1	mit	637.43	14815	540.35	1418.26	768.22	21271	14.39	61.42	890.88	121.24	401.04	51.15	4462.07
DIS-1106-1063-E01	DIS-1106-1063-E01nil	Inflammatory	1	1	nil	244.67	2606.16	522.53	261.27	572.19	20864.1	9.76	52.42	789.96	52.99	140.44	24	924.71
DIS-1106-1063-E01	DIS-1106-1063-E01nil	Inflammatory	1	1	nil	243.85	2570.07	516.06	257.09	565.24	20424.9	10.61	53.72	795.98	52.46	146.2	23.9	913.29
DIS-1106-1077-E01	DIS-1106-1077-E01nil	SBI	1	3	nil	291.55	57.37	273.48	77.8	110.91	3498.65	4.71	34.79	316.84	29.43	20.78	8.86	109.67
DIS-1106-1077-E01	DIS-1106-1077-E01nil	SBI	1	3	nil	271.75	58.51	316.68	78.87	83.21	3231.47	2.7	23.55	212.29	18.14	0	5.98	67.64
DIS-1106-1077-E01	DIS-1106-1077-E01Ag1	SBI	1	3	Ag1	219.17	10.96	32.92	27.57	1.45898e+06	5204.96	4.75	33.33	328.4	19.35	18.9	9.52	116.23
DIS-1106-1077-E01	DIS-1106-1077-E01Ag1	SBI	1	3	Ag1	NA	NA	45.83	32.13	1000000	6069.04	6.59	41.15	393.52	23.83	30.76	11.57	151.36
DIS-1106-1077-E01	DIS-1106-1077-E01Ag2	SBI	1	3	Ag2	NA	11.24	62.5	22.16	72.28	7059.02	1.75	21.27	214.57	6.57	2.71	5.1	72.18
DIS-1106-1077-E01	DIS-1106-1077-E01Ag2	SBI	1	3	Ag2	NA	55.86	219	40.49	192.84	16527.5	7.84	54.17	478.29	35.92	53.68	14.61	222.06
DIS-1106-1077-E01	DIS-1106-1077-E01mit	SBI	1	3	mit	NA	860.41	451.55	99.97	192.84	23376	6.02	27.63	273.65	55.55	23.76	313.6	8193.06
DIS-1106-1077-E01	DIS-1106-1077-E01mit	SBI	1	3	mit	129.11	866.03	395.27	112.87	172.99	23404.6	5.67	26.53	261	54.06	24.5	334.91	8423.88
DIS-1106-1124-E01	DIS-1106-1124-E01nil	MIS-C	1	1	nil	11.9	16.22	10.93	2189.74	2.77	223.45	0	2.78	35.51	1.92	0	10.22	41.56
DIS-1106-1124-E01	DIS-1106-1124-E01nil	MIS-C	1	1	nil	23.01	15.21	10.93	2023.8	36.31	222.51	0.03	2.13	60.23	1.72	0	10.12	39.42
DIS-1106-1124-E01	DIS-1106-1124-E01Ag1	MIS-C	1	1	Ag1	7.31	13.78	5.97	2177.7	17.31	603.39	0.2	2.96	0	0	0.35	9.52	43.92
DIS-1106-1124-E01	DIS-1106-1124-E01Ag1	MIS-C	1	1	Ag1	31.19	16.08	12.38	2104.51	16.22	622.01	0.08	3.28	78.54	1.37	0	10.51	41.99
DIS-1106-1124-E01	DIS-1106-1124-E01Ag2	MIS-C	1	1	Ag2	17.56	18.25	5.97	2064.45	9.59	493.61	0.08	3.28	54.45	2.89	0	10.64	49.36
DIS-1106-1124-E01	DIS-1106-1124-E01Ag2	MIS-C	1	1	Ag2	32.33	24.14	16.77	2295.8	57.18	643.36	1.22	7.29	206.53	9.65	16.25	16.06	103.12
DIS-1106-1124-E01	DIS-1106-1124-E01mit	MIS-C	1	1	mit	56.66	19.71	24.33	2755.31	98.17	14329.4	0.74	11.43	162.28	5.5	14.72	44.26	514.98
DIS-1106-1124-E01	DIS-1106-1124-E01mit	MIS-C	1	1	mit	62.26	27.27	35.31	3382.98	134.47	19630.5	2.81	20.89	306.77	16.94	55.86	70.4	884.62
DIS-1106-1131-E01	DIS-1106-1131-E01nil	MIS-C	1	2	nil	118.29	15.71	79.61	47.94	55.24	1436.89	3.19	15.33	220.18	4.78	0	6.34	22.6
DIS-1106-1131-E01	DIS-1106-1131-E01nil	MIS-C	1	2	nil	NA	NA	76.16	49.6	70.43	1608.49	3.49	15.89	224.6	5.62	0	7.29	26.17
DIS-1106-1131-E01	DIS-1106-1131-E01Ag1	MIS-C	1	2	Ag1	107.14	17.82	87.85	414.3	85	4362.67	3.72	18.1	241.71	7.16	15.1	8.47	178.1
DIS-1106-1131-E01	DIS-1106-1131-E01Ag1	MIS-C	1	2	Ag1	114.9	19.86	86.54	405.57	93.83	4839.41	4.15	19.74	253	8.11	15.87	9.13	198.91
DIS-1106-1131-E01	DIS-1106-1131-E01Ag2	MIS-C	1	2	Ag2	NA	10.48	7960.69	22.52	90.32	6984.07	3.26	18.26	233.27	5.85	10.8	8.86	195.13
DIS-1106-1131-E01	DIS-1106-1131-E01Ag2	MIS-C	1	2	Ag2	NA	18.54	88.29	367.74	90.32	7600.23	3.49	19.12	244.83	7.4	10.39	9.26	216.4
DIS-1106-1131-E01	DIS-1106-1131-E01mit	MIS-C	1	2	mit	NA	941.23	416.22	434.08	196.99	28771.7	5.55	25.42	290.53	66.91	38.8	248.59	17433.2
DIS-1106-1131-E01	DIS-1106-1131-E01mit	MIS-C	1	2	mit	180.96	1079.48	490.37	472.82	225.09	32115.6	8.05	33.19	379.11	87.29	57.67	289.91	20303.1
DIS-1106-1134-E01	DIS-1106-1134-E01Ag1	MIS-C	1	1	Ag1	102.76	63.14	94.15	998.54	123.09	7040.38	1.3	22.44	430.98	13.68	22.66	15.43	260.28
DIS-1106-1134-E01	DIS-1106-1134-E01Ag1	MIS-C	1	1	Ag1	0	34.78	6.7	564.14	0	2554.41	1	5.25	0	0	0	3.78	0
DIS-1106-1134-E01	DIS-1106-1134-E01Ag2	MIS-C	1	1	Ag2	130.63	242.29	172.05	1048.95	238.41	10166.2	2.48	21.76	422.05	9.79	65.34	18.63	279.49
DIS-1106-1134-E01	DIS-1106-1134-E01Ag2	MIS-C	1	1	Ag2	40.43	183.39	110.14	645.65	83.98	4263.51	0.42	7.16	0	0	0	11.41	154.06
DIS-1106-1134-E01	DIS-1106-1134-E01mit	MIS-C	1	1	mit	85.1	215.95	116.88	1665.97	96.12	6789.25	1.45	10.17	250.01	3.78	7.71	13.31	2274.31
DIS-1106-1134-E01	DIS-1106-1134-E01mit	MIS-C	1	1	mit	130.63	287.27	139.38	1945.57	114.16	9949.2	2.7	18.27	452.59	7.99	52.08	16.05	2711.43
DIS-1106-1134-E01	DIS-1106-1134-E01nil	MIS-C	1	1	nil	0	61.56	50.54	561.96	1.33	727.46	0.47	3.12	0	0	0	5.43	0
DIS-1106-1134-E01	DIS-1106-1134-E01nil	MIS-C	1	1	nil	0	78.59	87.57	630.06	6.13	869.41	1.48	8.58	142.87	0	0	7.74	0
DIS-1106-1151-E01	DIS-1106-1151-E01Ag1	SBI	1	3	Ag1	50.88	102.04	184.47	124.89	304.72	5686.38	5.4	20.76	412.19	11.51	63.86	4.64	248.3
DIS-1106-1151-E01	DIS-1106-1151-E01Ag1	SBI	1	3	Ag1	51.4	103.69	170.88	125.47	313.57	5633.7	5.48	20.76	400.17	11.51	62.89	4.7	269.79
DIS-1106-1152-E01	DIS-1106-1152-E01Ag1	MIS-C	1	1	Ag1	0	669.8	70.71	1226.27	0	210.29	2.04	7.61	0	6.4	0	19.88	221.92
DIS-1106-1152-E01	DIS-1106-1152-E01Ag1	MIS-C	1	1	Ag1	62.13	993.81	51.16	1016.06	143.66	288.67	2.78	18.72	358.87	20.13	25.95	39.7	903.19
DIS-1106-1152-E01	DIS-1106-1152-E01Ag2	MIS-C	1	1	Ag2	0	712.83	0	1298.13	44.16	206.47	1.19	6.56	382.72	2.63	21.83	20.81	164.83
DIS-1106-1152-E01	DIS-1106-1152-E01Ag2	MIS-C	1	1	Ag2	157.77	1476.8	58.02	1869.54	197.65	421.86	5.24	36.45	693.86	47.56	97.86	60.68	1458.8
DIS-1106-1152-E01	DIS-1106-1152-E01mit	MIS-C	1	1	mit	0	723.24	68.15	1268.2	0	167.61	1.47	11.69	329.49	10.63	0	27.96	353.61
DIS-1106-1152-E01	DIS-1106-1152-E01mit	MIS-C	1	1	mit	156.54	740.33	38.31	1247.19	0	172.98	2.26	10.63	406.75	10.94	28.37	23.81	287.73
DIS-1106-1152-E01	DIS-1106-1152-E01nil	MIS-C	1	1	nil	147.78	708.3	0	1278.79	24.51	66	1.55	10.86	286.14	0.89	8.84	23.09	197.36
DIS-1106-1152-E01	DIS-1106-1152-E01nil	MIS-C	1	1	nil	212.7	716.59	0	1320.37	99.15	70.48	1.65	8.96	346.33	6.4	0	20.5	297.35
DIS-1106-1168-E01	DIS-1106-1168-E01Ag1	KD	1	3	Ag1	189.21	832.19	601.95	164.41	300.26	23702.1	4.26	28.78	458.24	12.61	77.5	7.4	278.36
DIS-1106-1168-E01	DIS-1106-1168-E01Ag1	KD	1	3	Ag1	211.71	960.64	644.13	174.62	317.96	23363.8	4.79	31.56	509.47	15.08	86.26	8.71	323.2
DIS-1106-1168-E01	DIS-1106-1168-E01Ag2	KD	1	3	Ag2	213.45	523.12	250.7	137.91	254.18	22025.7	3.73	25.75	432.71	8.74	63.86	7.04	231.06
DIS-1106-1168-E01	DIS-1106-1168-E01Ag2	KD	1	3	Ag2	213.45	523.12	250.7	137.91	254.18	22025.7	3.73	25.75	432.71	8.74	63.86	7.04	231.06
DIS-1106-1168-E01	DIS-1106-1168-E01mit	KD	1	3	mit	1635.09	21591.1	2358.99	3740.3	748.28	22030.8	8.44	35.03	537.73	52.46	735.41	184.69	11961.6
DIS-1106-1168-E01	DIS-1106-1168-E01mit	KD	1	3	mit	2027.53	22823.6	2853.69	3393.28	784.92	19557.1	10.61	40.62	567.57	68.52	762.49	233.52	13665.5
DIS-1106-1168-E01	DIS-1106-1168-E01nil	KD	1	3	nil	260.89	477.38	242.91	138.98	225.03	17127.3	3.53	22.38	369.05	7.51	41.45	6.11	192.13
DIS-1106-1168-E01	DIS-1106-1168-E01nil	KD	1	3	nil	283.02	524.21	267.92	146.23	254.18	17229.8	4.26	26.22	400.17	10.65	45.34	6.87	244
DIS-1106-1170-E01	DIS-1106-1170-E01Ag1	SBI	1	1	Ag1	NA	12.12	108.16	NA	NA	10042.7	8.07	27.37	469.24	19.27	61.63	10.68	297.84
DIS-1106-1170-E01	DIS-1106-1170-E01Ag1	SBI	1	1	Ag1	NA	NA	91.59	41.34	NA	9780.12	9.15	26.61	492.44	24.01	67.58	11.6	328.8
DIS-1106-1170-E01	DIS-1106-1170-E01Ag2	SBI	1	1	Ag2	NA	16.45	122.6	NA	NA	12216.6	8.49	28.74	461.31	36.34	56.62	16.11	303.31
DIS-1106-1170-E01	DIS-1106-1170-E01Ag2	SBI	1	1	Ag2	NA	NA	NA	57.6	348.4	11629.3	8.75	30.17	471.86	39.86	72.97	17.53	334.26
DIS-1106-1170-E01	DIS-1106-1170-E01mit	SBI	1	1	mit	NA	NA	NA	70.31	523.02	15741.7	20.49	55.05	724.26	368.88	251.39	126.63	9241.95
DIS-1106-1170-E01	DIS-1106-1170-E01mit	SBI	1	1	mit	NA	NA	NA	NA	351.39	19640.8	10.37	27.91	499.16	164.21	131.31	57.6	5858.4
DIS-1106-1170-E01	DIS-1106-1170-E01nil	SBI	1	1	nil	NA	NA	231.68	69.62	NA	10158.7	20.6	58.37	889.32	79.41	200.38	29.62	612.87
DIS-1106-1170-E01	DIS-1106-1170-E01nil	SBI	1	1	nil	NA	NA	NA	56.93	389.08	8000.16	11.93	40.12	638.96	47.07	106.79	18.61	419.15
DIS-1106-1182-E01	DIS-1106-1182-E01Ag1	SBI	1	2	Ag1	313.33	1051.39	3829.81	47.9	647.83	2386.84	13.75	40.2	848.3	41.81	133.52	19.88	635.92
DIS-1106-1182-E01	DIS-1106-1182-E01Ag1	SBI	1	2	Ag1	248.39	979.73	3438.75	45.56	495.86	2246.89	11.71	38.04	777.82	37.2	86.36	20.81	596.43
DIS-1106-1182-E01	DIS-1106-1182-E01Ag2	SBI	1	2	Ag2	478.34	1290.75	4773.89	53.13	590.93	2439.26	13.29	46.17	868.6	44.9	142.39	22.1	559.29
DIS-1106-1182-E01	DIS-1106-1182-E01Ag2	SBI	1	2	Ag2	423.83	1303.72	4796.83	46.54	542.13	2203.02	10.69	36.74	708.27	33.05	88.52	19.05	513.84
DIS-1106-1182-E01	DIS-1106-1182-E01mit	SBI	1	2	mit	1336.32	9138.25	6695.74	598.11	762.23	2129.81	16.33	54.09	984.55	78.19	194.34	43.59	882.15
DIS-1106-1196-E01	DIS-1106-1196-E01Ag2	MIS-C	1	1	Ag2	36.13	306.22	24.73	2380.95	348.08	1941.9	2.4	14.74	381.69	11.95	174.39	36.82	226.75
DIS-1106-1196-E01	DIS-1106-1196-E01Ag2	MIS-C	1	1	Ag2	49.83	351.07	47.16	2432	411.52	2170.01	3.27	20.17	452.65	19.26	456.63	43.4	321.07
DIS-1106-1196-E01	DIS-1106-1196-E01Ag1	MIS-C	1	1	Ag1	38.97	323.97	37.77	2399.45	405.55	2172.12	3.12	17.39	418.12	15.42	369.99	38.26	278.36
DIS-1106-1196-E01	DIS-1106-1196-E01Ag1	MIS-C	1	1	Ag1	34.99	292.59	29.99	2251.62	385.41	1956.98	3.07	17.39	376.98	12.5	445.76	35.97	226.75
DIS-1106-1196-E01	DIS-1106-1196-E01mit	MIS-C	1	1	mit	41.2	238.35	27.86	2023.8	348.08	3932.55	2.54	16.93	369.05	13.73	423.91	35.58	252.6
DIS-1106-1196-E01	DIS-1106-1196-E01mit	MIS-C	1	1	mit	45.57	255.44	37.77	2136.01	369	4222.03	2.83	19.01	435.6	16	454.46	39.27	278.36
DIS-1106-1196-E01	DIS-1106-1196-E01nil	MIS-C	1	1	nil	20.54	241.15	12.95	2000.02	286.72	452.75	1.63	9.96	308.2	7.51	291.45	31.21	144.27
DIS-1106-1196-E01	DIS-1106-1196-E01nil	MIS-C	1	1	nil	25.5	260.09	16.02	2080.2	322.32	483.64	2.03	11.42	342.89	8.53	306.05	34.73	161.71
DIS-1106-1202-E01	DIS-1106-1202-E01Ag1	SBI	1	1	Ag1	113.49	20131	57.65	146.87	271.52	14901.3	9.1	27.64	391.78	61.9	86	103.05	547.66
DIS-1106-1202-E01	DIS-1106-1202-E01Ag1	SBI	1	1	Ag1	115.91	20887.1	57.65	147.6	289.55	15129.2	9.39	27.57	366.11	55.89	86	103.87	552.91
DIS-1106-1202-E01	DIS-1106-1202-E01Ag2	SBI	1	1	Ag2	124.24	20197.4	56.2	137.8	291.76	14542.4	10.8	32.68	407.56	68.2	105.86	108.34	588.63
DIS-1106-1202-E01	DIS-1106-1202-E01Ag2	SBI	1	1	Ag2	145.41	23521.9	67.86	155.2	319.72	16248.2	12.4	37.39	457.76	82.57	122.58	130.14	698.45
DIS-1106-1202-E01	DIS-1106-1202-E01mit	SBI	1	1	mit	126.59	22250.4	118.03	335.51	298.34	14938.8	10.83	30.78	393.77	65.33	105.86	188.9	2165.77
DIS-1106-1202-E01	DIS-1106-1202-E01mit	SBI	1	1	mit	137.54	22738.4	118.79	347.86	300.52	15168.9	10.8	31.53	402.68	75.38	103.05	201.99	2206.54
DIS-1106-1202-E01	DIS-1106-1202-E01nil	SBI	1	1	nil	140.37	19753.3	51.88	103.91	291.76	13912.9	10.23	31.05	403.66	65.05	89.34	109.75	343.34
DIS-1106-1202-E01	DIS-1106-1202-E01nil	SBI	1	1	nil	119.5	20398.1	56.2	109.98	272.66	13866.4	10.26	30.92	387.76	69.35	103.98	119.6	346.97
DIS-1106-1219-E01	DIS-1106-1219-E01Ag1	HPC	1	3	Ag1	NA	NA	NA	NA	21008	1326.61	1.03	7.38	382.72	0	0	2.64	70.12
DIS-1106-1219-E01	DIS-1106-1219-E01Ag1	HPC	1	3	Ag1	NA	NA	0	67.26	105.17	1374.37	3.48	17.81	543.07	0	0	4.43	124.69
DIS-1106-1219-E01	DIS-1106-1219-E01Ag2	HPC	1	3	Ag2	NA	NA	0	30.71	17757.5	1187.92	2.52	10.32	319.74	0	0	2.44	80.32
DIS-1106-1219-E01	DIS-1106-1219-E01Ag2	HPC	1	3	Ag2	NA	NA	NA	NA	82.45	1202.46	1.06	3.26	0	0	0	0	0
DIS-1106-1219-E01	DIS-1106-1219-E01mit	HPC	1	3	mit	NA	NA	NA	1433.19	446.82	14025.5	4.57	27.18	604.64	139.63	98.93	243.59	7790.2
DIS-1106-1219-E01	DIS-1106-1219-E01mit	HPC	1	3	mit	NA	NA	NA	32.35	1000000	4860.91	3.68	17.65	480.01	87.95	0	167.52	5620.1
DIS-1106-1219-E01	DIS-1106-1219-E01nil	HPC	1	3	nil	NA	NA	63.06	59.1	255.6	2164.53	2.52	9.11	369.28	0	0	0	45.19
DIS-1106-1219-E01	DIS-1106-1219-E01nil	HPC	1	3	nil	NA	NA	0	31.65	26863.3	1585.49	1.42	5.97	279.34	0	0	0	25.93
DIS-1106-1220-E01	DIS-1106-1220-E01Ag1	HPC	1	3	Ag1	32.96	11.28	36.99	448.48	269.22	709.7	9.05	27.09	403.66	13.43	70.52	16.68	312.42
DIS-1106-1220-E01	DIS-1106-1220-E01Ag1	HPC	1	3	Ag1	61.36	17.34	59.1	481.56	411.28	1131.17	19.27	55.44	755.05	49.48	202.59	35.74	583.42
DIS-1106-1220-E01	DIS-1106-1220-E01Ag2	HPC	1	3	Ag2	40.55	8.22	43.32	421.47	250.42	672.63	8.65	24.61	399.73	12.77	66.59	14.65	257.63
DIS-1106-1220-E01	DIS-1106-1220-E01Ag2	HPC	1	3	Ag2	35.54	10.86	44.74	432.45	264.59	710.69	9.13	26.54	415.28	13.43	77.34	17.24	286.88
DIS-1106-1220-E01	DIS-1106-1220-E01mit	HPC	1	3	mit	265.25	6952.94	2314.27	1972.44	386.26	13409.5	10.2	35.38	470.11	326.62	121.65	247.42	10964.8
DIS-1106-1220-E01	DIS-1106-1220-E01mit	HPC	1	3	mit	319.73	7789.76	2570.79	2138.08	402.12	12007.3	11.38	40.39	477.06	367.34	163.04	279	11894.7
DIS-1106-1220-E01	DIS-1106-1220-E01nil	HPC	1	3	nil	38.9	5.01	43.32	67.99	295.06	332.8	10.88	30.44	514.05	21.97	94.56	18.84	177.15
DIS-1106-1220-E01	DIS-1106-1220-E01nil	HPC	1	3	nil	69.25	15.35	87.11	89.42	485.78	641.86	23.12	69.3	855.14	66.48	257.42	43.78	423.63
DIS-1106-1222-E01	DIS-1106-1222-E01Ag1	HPC	1	3	Ag1	19.94	56.47	19.87	85.23	141.27	1142.15	5.85	11.78	248.94	9.04	0	5.64	101.29
DIS-1106-1222-E01	DIS-1106-1222-E01Ag1	HPC	1	3	Ag1	12.3	68.5	33.5	89.7	121.32	1291.34	7.83	11.92	308.89	11.09	0	7.69	126.35
DIS-1106-1222-E01	DIS-1106-1222-E01Ag2	HPC	1	3	Ag2	5.37	17.34	26.62	87.54	103.36	958.84	5.85	8.1	205.71	4.56	0	5.64	89.77
DIS-1106-1222-E01	DIS-1106-1222-E01Ag2	HPC	1	3	Ag2	20.94	19.36	30.74	96.63	95.73	1040.56	6.15	11.5	261.54	9.04	0	6.1	111.99
DIS-1106-1222-E01	DIS-1106-1222-E01mit	HPC	1	3	mit	262.15	6006.38	3553.22	2385.59	450.29	38883.9	18.55	50.35	650.75	795.36	174.67	1220.53	26714.9
DIS-1106-1222-E01	DIS-1106-1222-E01mit	HPC	1	3	mit	178.12	4190.5	2398.79	1732.69	300.52	24537.4	9.5	24.13	356.53	400.7	75.88	745.93	19638
DIS-1106-1222-E01	DIS-1106-1222-E01nil	HPC	1	3	nil	86.97	247.55	150.95	116.67	280.61	3258.56	15.91	38.86	588.66	54.04	124.42	18.61	339.71
DIS-1106-1222-E01	DIS-1106-1222-E01nil	HPC	1	3	nil	42.18	149.02	88.6	91.27	131.48	1686.28	7.18	13.18	284.08	7.78	0	6.86	120.96
DIS-1106-1223-E01	DIS-1106-1223-E01Ag1	HPC	1	3	Ag1	69.25	232.12	248.09	85.71	158.4	2566.47	4.42	17.38	261.54	63.9	0	21.71	151.67
DIS-1106-1223-E01	DIS-1106-1223-E01Ag1	HPC	1	3	Ag1	84.99	249.36	252.78	88.86	128.14	2674.91	4.62	18.36	268.33	60.46	0	25.18	162.57
DIS-1106-1223-E01	DIS-1106-1223-E01Ag2	HPC	1	3	Ag2	90.9	201.99	164.84	76.06	133.14	2222.73	4.28	15.77	260.17	55.03	0	24.89	129.96
DIS-1106-1223-E01	DIS-1106-1223-E01Ag2	HPC	1	3	Ag2	86.97	221.48	177.22	84.55	114.31	2456.05	4.79	19.19	262.91	58.46	0	25.82	161.66
DIS-1106-1223-E01	DIS-1106-1223-E01mit	HPC	1	3	mit	244.1	3260.47	634.55	4201.01	230.85	14883.9	5.6	25.44	356.53	102.01	79.76	289.56	14771.5
DIS-1106-1223-E01	DIS-1106-1223-E01mit	HPC	1	3	mit	269.66	3516.13	710.45	4410.4	238.29	15713.4	6.03	26.54	361.87	121.44	98.82	312.67	15683.7
DIS-1106-1223-E01	DIS-1106-1223-E01nil	HPC	1	3	nil	60.62	156.6	93.09	77.33	79.46	712.95	4.52	15	191.81	50.62	0	12.21	103.07
DIS-1106-1223-E01	DIS-1106-1223-E01nil	HPC	1	3	nil	67.13	203.81	134.06	88.67	110.72	841.89	4.47	17.24	243.17	56.32	0	17.58	140.79
DIS-1106-1231-E01	DIS-1106-1231-E01nil	HPC	1	3	nil	42.9	24.74	30.95	51.75	68.56	1403.96	2.04	9.84	170.46	4.3	0	5.59	47.61
DIS-1106-1231-E01	DIS-1106-1231-E01nil	HPC	1	3	nil	48.28	30.86	32.92	53.62	92.08	1580.16	1.82	11.18	172.46	4.54	0	5.52	52.43
DIS-1106-1231-E01	DIS-1106-1231-E01Ag1	HPC	1	3	Ag1	58.2	23.1	62.5	70.17	128.9	3257.06	1.76	12.87	201.83	4.54	0	5.52	59.09
DIS-1106-1231-E01	DIS-1106-1231-E01Ag1	HPC	1	3	Ag1	65.77	25.55	75.29	74.5	102.47	3354.26	1.93	12.29	202.42	4.66	0	5.49	67.41
DIS-1106-1231-E01	DIS-1106-1231-E01Ag2	HPC	1	3	Ag2	39.06	7.15	23.56	68.22	119.19	2666.08	2.14	14.05	211.72	5.38	0	6.3	65.61
DIS-1106-1231-E01	DIS-1106-1231-E01Ag2	HPC	1	3	Ag2	47.75	8.83	27.42	63.55	95.57	2519.58	1.85	12.83	203.01	3.81	0.35	6.04	61.78
DIS-1106-1231-E01	DIS-1106-1231-E01mit	HPC	1	3	mit	246.55	2932.42	185.35	2122.84	147.69	25254.9	2.96	18.73	237.52	17.78	25.98	55.26	1292.39
DIS-1106-1231-E01	DIS-1106-1231-E01mit	HPC	1	3	mit	268.7	3137.1	184.43	2121.16	146.92	26758.8	2.85	19.04	248.94	20.55	29.29	57.89	1331.97
DIS-1106-1232-E01	DIS-1106-1232-E01nil	HPC	1	3	nil	82.71	19.71	40.13	86.35	112.58	530.82	2.94	13.64	201.83	8.76	18.53	6.83	46.3
DIS-1106-1232-E01	DIS-1106-1232-E01nil	HPC	1	3	nil	11.9	1.38	28.98	27.88	125.69	0	0	0	0	0	0	12.63	59.54
DIS-1106-1232-E01	DIS-1106-1232-E01Ag1	HPC	1	3	Ag1	189.56	9.58	2845.39	32.71	146.92	702.98	4.33	16.37	228.96	11.67	27.64	8.5	81.79
DIS-1106-1232-E01	DIS-1106-1232-E01Ag1	HPC	1	3	Ag1	NA	NA	49.54	31.25	5339.31	689.28	3.79	16.53	211.72	10.6	24.13	7.81	79.49
DIS-1106-1232-E01	DIS-1106-1232-E01Ag2	HPC	1	3	Ag2	NA	NA	32.52	28.67	4124.19	479.08	3.75	14.81	184.74	9.12	25.61	7.84	89.87
DIS-1106-1232-E01	DIS-1106-1232-E01Ag2	HPC	1	3	Ag2	NA	NA	56.61	35.1	4321.75	516.6	5.05	18.96	239.62	14.06	38.8	10.25	112.95
DIS-1106-1232-E01	DIS-1106-1232-E01mit	HPC	1	3	mit	NA	12763.7	8832.98	1595.59	340.57	13143.2	7.59	25.12	310.3	628.62	66.72	329.76	49809.1
DIS-1106-1232-E01	DIS-1106-1232-E01mit	HPC	1	3	mit	407.73	13663.4	10160.3	1775.79	381.48	16214.1	9.71	30.18	385.22	738.69	89.49	367.39	52056.7
HC_plasma	HC_plasma_1	TC	1	3	NA	42.18	6.01	34.89	107.06	0	12.06	3.48	8.44	137.63	1.47	0	1.8	12.98
HC_plasma	HC_plasma_1	TC	1	3	NA	29.42	3.96	31.43	107.62	32.42	10.89	3.81	8.72	188.19	2.88	0	2.49	34.02
HC_plasma	HC_plasma_5	TC	1	3	NA	37.96	2.79	9.86	89.69	0	5.86	0.61	5.2	47.69	2.05	0	1.04	1.18
HC_plasma	HC_plasma_5	TC	1	3	NA	28.31	3.49	15.66	92.14	0	6.03	0.57	5.46	88.48	0	0	1.23	1.42
HC_plasma	HC_plasma_9	TC	1	3	NA	23.66	1.22	1.87	117.75	0	0.52	0.75	1.86	48.72	0	19.04	0.64	7.95
HC_plasma	HC_plasma_9	TC	1	3	NA	20.22	1.34	1.06	118.89	0	0	0.62	1.68	0	0	16.1	0.67	0
HC_plasma	HC_plasma_6	TC	1	3	NA	0	1.83	0	111.55	0	0	5.07	12.61	402.06	0	23.91	0	0
HC_plasma	HC_plasma_6	TC	1	3	NA	70.76	6.94	7.9	133.18	6.13	12.59	4.9	22.59	432.45	11.89	0	0	0
HC-MM_11_1_07	HC-MM_11_1_07Ag1	HPC	1	3	Ag1	190.27	1144.05	228.96	82.94	44.16	3183.61	5.03	30.89	689	14.1	0	12.03	243.82
HC-MM_11_1_07	HC-MM_11_1_07Ag1	HPC	1	3	Ag1	NA	1310.72	165.04	101.48	169.57	3313.59	5.87	38.04	779.58	21.2	64.61	13.98	326.18
HC-MM_11_1_07	HC-MM_11_1_07Ag2	HPC	1	3	Ag2	163.84	588.25	233.28	120.01	159.57	2236.71	4.61	27.03	682.14	10	20.98	8.35	282.24
HC-MM_11_1_07	HC-MM_11_1_07Ag2	HPC	1	3	Ag2	108.22	599.94	205.31	122.98	183.7	2262.83	4.26	32.88	681.16	12.73	29.97	8.25	382.35
HC-MM_11_1_07	HC-MM_11_1_07mit	HPC	1	3	mit	445.4	12295.1	6965.84	1134.22	536.95	3716.07	8.55	39.92	725.25	299.21	74.44	236.33	14891.2
HC-MM_11_1_07	HC-MM_11_1_07mit	HPC	1	3	mit	474.28	15061.1	6486.86	1287.52	525.49	3810.02	7.41	38.33	732.69	329.15	102.16	264.14	14786.3
HC-MM_11_1_07	HC-MM_11_1_07nil	HPC	1	3	nil	125.08	181.45	0	68.82	99.15	1141.23	3.88	28.89	710.17	10.52	49.1	4.93	167.53
HC-MM_11_1_07	HC-MM_11_1_07nil	HPC	1	3	nil	172.12	160.61	40.73	81.85	130.48	1172.56	3.88	26.88	679.19	11.89	18.4	6.13	284.99
Healthy_adult_control_20	Healthy_adult_control_20nil	HAC	1	3	nil	35.72	19.57	14.56	91.46	3.92	511.19	0.57	2.5	160.89	0	0	0.65	10.08
Healthy_adult_control_20	Healthy_adult_control_20Ag1	HAC	1	3	Ag1	NA	664.52	NA	798.44	124.07	6777.2	2.37	13.97	293.28	6.09	10.8	6.3	154.91
Healthy_adult_control_20	Healthy_adult_control_20Ag1	HAC	1	3	Ag1	NA	624.37	316.68	700.71	95.57	6550.08	1.75	10.6	232.2	2.32	0	4.74	117.41
Healthy_adult_control_20	Healthy_adult_control_20Ag2	HAC	1	3	Ag2	39.06	61.69	65.04	683.25	35.29	1222.34	0.6	4.4	177.05	0	0	2.11	69
Healthy_adult_control_20	Healthy_adult_control_20Ag2	HAC	1	3	Ag2	39.06	61.69	65.04	683.25	35.29	1222.34	0.6	4.4	177.05	0	0	2.11	69
Healthy_adult_control_20	Healthy_adult_control_20mit	HAC	1	3	mit	NA	6036.69	1539.98	1873.62	171.54	12254	4.21	12.99	240.67	8.59	26.16	110.34	9146.28
Healthy_adult_control_20	Healthy_adult_control_20mit	HAC	1	3	mit	485.45	6118.9	1549.32	2121.73	172.99	13754.6	3.94	13.32	237.52	7.4	23.76	108.71	9308.95
Healthy_adult_control_7	Healthy_adult_control_7Ag1	HAC	1	3	Ag1	32.67	3.51	16.02	1006.35	173.1	6960.66	0.71	12.67	535.2	0	77.5	1.74	166.06
Healthy_adult_control_7	Healthy_adult_control_7Ag1	HAC	1	3	Ag1	41.75	5.38	27.86	1075.32	242.19	7809.48	1.3	15.54	584.55	1.72	90.15	2.69	248.3
Healthy_adult_control_7	Healthy_adult_control_7Ag2	HAC	1	3	Ag2	38.97	13.8	22.71	938.57	220.05	8450.7	0.7	13.59	547.79	0.99	88.69	2.2	192.13
Healthy_adult_control_7	Healthy_adult_control_7Ag2	HAC	1	3	Ag2	38.4	14.49	29.99	970.03	215.02	9172.3	0.65	14.28	550.28	0.86	108.59	2.3	179.11
Healthy_adult_control_7	Healthy_adult_control_7mit	HAC	1	3	mit	344	19969.6	3350.17	3965.73	772.79	21574	7.62	28.37	734.5	276.34	944.68	467.59	40191.9
Healthy_adult_control_7	Healthy_adult_control_7mit	HAC	1	3	mit	348.85	20632.9	3232.66	3870.27	765.17	20917.3	6.69	27.73	704.76	271.77	999.78	473.6	38779.3
Healthy_adult_control_16	Healthy_adult_control_16mit	HAC	1	3	mit	243.31	17785.2	5725.13	3903.38	823.77	24107	29.28	27.15	580.93	399.91	974.23	576.99	36700.6
Healthy_adult_control_16	Healthy_adult_control_16mit	HAC	1	3	mit	258.11	19407.9	6113.55	4058.68	913.31	24381.2	30.83	28.89	615.31	422.48	1032.93	613.03	38237.8
Healthy_adult_control_16	Healthy_adult_control_16Ag1	HAC	1	3	Ag1	16.71	98.4	23.71	727.76	117.85	3613.18	0.92	3.84	150.74	0	20.5	1.22	200.8
Healthy_adult_control_16	Healthy_adult_control_16Ag1	HAC	1	3	Ag1	17.99	105.16	27.33	756.7	108.29	3757.2	1.11	4.86	195.72	0	35.6	1.22	239.69
Healthy_adult_control_16	Healthy_adult_control_16Ag2	HAC	1	3	Ag2	8.82	22.11	7.12	379.56	0	3130.41	0.92	3.94	130.17	0	0	0.9	122.41
Healthy_adult_control_16	Healthy_adult_control_16Ag2	HAC	1	3	Ag2	10.15	21.76	7.83	378.4	73.56	3087.6	0.78	3.25	114.32	0	0	0.78	104.86
Healthy_adult_control_16	Healthy_adult_control_16nil	HAC	1	3	nil	14.11	37.98	7.12	30.56	0	3025.28	0.85	2.58	137.38	0	0	0.93	0
Healthy_adult_control_16	Healthy_adult_control_16nil	HAC	1	3	nil	14.11	37.98	7.12	30.56	0	3025.28	0.85	2.58	137.38	0	0	0.93	0
Healthy_adult_control_20	Healthy_adult_control_20nil	HAC	1	3	nil	28.89	17.09	21.66	82.39	5.07	503.49	0.53	2.55	169.12	0	0	1.04	10.08
Healthy_adult_control_24	Healthy_adult_control_24Ag1	HAC	1	3	Ag1	533.62	2657.57	581.31	1424.34	228.34	21614.7	6.26	22.47	387.76	28.83	60.63	11.06	847.04
Healthy_adult_control_24	Healthy_adult_control_24Ag1	HAC	1	3	Ag1	577.95	2849.8	706.54	1442.68	230.85	22232.4	6.41	25.58	392.78	29.66	78.31	10.08	922.05
Healthy_adult_control_24	Healthy_adult_control_24Ag2	HAC	1	3	Ag2	129.5	1275.08	223.88	1501.88	220.73	17231.4	7.18	26.13	409.5	28.27	83.6	8.85	943.04
Healthy_adult_control_24	Healthy_adult_control_24Ag2	HAC	1	3	Ag2	81.65	1173.88	211.41	1814.07	210.36	15158.8	6	21.98	369.26	19.27	49.49	7.38	861.81
Healthy_adult_control_24	Healthy_adult_control_24mit	HAC	1	3	mit	1072.69	23388.3	2170.37	2048.52	360.28	26133.9	12.23	27.23	435.98	930.46	139.98	918.99	37550.9
Healthy_adult_control_24	Healthy_adult_control_24mit	HAC	1	3	mit	1058.07	25481.2	2192.6	2076.42	376.76	24309.3	12.37	28.67	464.85	889.07	140.44	898.76	36764.7
Healthy_adult_control_24	Healthy_adult_control_24nil	HAC	1	3	nil	299.36	2209.23	457.45	743.03	188.79	15302.6	5.73	19.06	306.48	15	34.64	8.64	339.71
Healthy_adult_control_24	Healthy_adult_control_24nil	HAC	1	3	nil	341.98	2222.33	439.4	763.26	197.02	15341.4	5.9	17.59	316.04	19.13	38.99	8.64	344.25
Healthy_adult_control_27	Healthy_adult_control_27Ag1	HAC	1	3	Ag1	99.25	1424.39	81.15	920.42	159.91	28901	4.52	17.1	228.21	10.32	37.91	12.98	585.16
Healthy_adult_control_27	Healthy_adult_control_27Ag1	HAC	1	3	Ag1	109.84	1451.82	76.7	931.3	194.3	27769	3.95	17.52	234.29	12.64	41.12	13.98	604.23
Healthy_adult_control_27	Healthy_adult_control_27Ag2	HAC	1	3	Ag2	80.3	241.89	94.59	2406.79	181.79	23917.2	4.04	15.98	205.71	8.28	46.9	9.49	1140.36
Healthy_adult_control_27	Healthy_adult_control_27Ag2	HAC	1	3	Ag2	85.65	258.03	108.16	2323.51	188.79	23340.3	4.71	17.66	240.24	11.73	52.56	9.49	1168.91
Healthy_adult_control_27	Healthy_adult_control_27mit	HAC	1	3	mit	2309.06	43359.3	8350.67	2855.09	445.08	25261.9	15.77	30.1	369.26	2088.37	153.58	1112.45	39161.8
Healthy_adult_control_27	Healthy_adult_control_27mit	HAC	1	3	mit	2831.5	46905.6	10191.9	3208.7	492.38	27519.8	17.91	33.9	388.76	2355.27	165.28	1370.58	42639.9
Healthy_adult_control_27	Healthy_adult_control_27nil	HAC	1	3	nil	48.54	303.77	115.75	318.56	162.91	11389.5	3.16	11.36	151.9	1.7	0	7.17	277.75
Healthy_adult_control_27	Healthy_adult_control_27nil	HAC	1	3	nil	80.3	334.87	112.71	345.07	168.83	11085.3	3.71	12.2	156.35	3.6	0	7.17	285.97
DIS-1106-1101-E01	DIS-1106-1101-E01Ag1	MIS-C	1	3	Ag1	135.61	87.13	105.02	367.05	368.8	1312.57	21.41	44.99	453.16	82.12	190.66	10.09	867
DIS-1106-1101-E01	DIS-1106-1101-E01Ag1	MIS-C	1	3	Ag1	137.66	89.3	105.8	363.61	373.51	1324.49	20.87	45.81	459.39	85.1	191.9	9.65	851.62
DIS-1126-1009-E01	DIS-1126-1009-E01Ag1	MIS-C	1	2	Ag1	34	23.14	60.51	85.81	239.85	1839.15	14.19	30.79	355.63	44.48	101.83	7.4	351.48
DIS-1126-1009-E01	DIS-1126-1009-E01Ag1	MIS-C	1	2	Ag1	40.44	25.34	64.61	88.57	259.37	1913.39	15.42	32.78	365.99	49.66	117.36	8.64	387.83
DIS-1126-1009-E01	DIS-1126-1009-E01Ag2	MIS-C	1	2	Ag2	117.21	85.49	116.39	121.07	259.37	2360.15	14.9	31.78	355.63	49.66	104.43	9.89	377.75
DIS-1126-1009-E01	DIS-1126-1009-E01Ag2	MIS-C	1	2	Ag2	121.29	82.54	120.43	124.04	261.12	2374.96	15.75	33.27	370.79	49.36	111.23	9.32	371.7
DIS-1126-1009-E01	DIS-1126-1009-E01mit	MIS-C	1	2	mit	225.8	4298.91	326.24	1614.18	255.85	7147.14	15.5	31.88	357.47	110.8	106.38	527.33	4265.46
DIS-1126-1009-E01	DIS-1126-1009-E01mit	MIS-C	1	2	mit	259.96	4513.63	370.98	1590.97	287.02	7035.12	17.41	36.32	392.48	136.88	137.22	751.03	5238.84
DIS-1126-1009-E01	DIS-1126-1009-E01nil	MIS-C	1	2	nil	605.01	750.83	213.05	111.3	248.78	2977.49	15.25	32.88	373.18	50.06	108.97	39.52	371.7
DIS-1126-1009-E01	DIS-1126-1009-E01nil	MIS-C	1	2	nil	609.53	742	205.37	108.37	241.64	2855.01	15.5	31.78	364.78	49.46	114.14	41.08	388.83
Healthy_adult_control_7	Healthy_adult_control_7nil	HAC	1	3	nil	262.28	2071.13	157.47	220.42	0	8185.07	0	0.13	477.74	0	0	16.8	0
Healthy_adult_control_7	Healthy_adult_control_7nil	HAC	1	3	nil	249.09	1961.93	152.91	208.07	0	7941.22	0	0	486.25	0	0	16.31	8.18
DIS-1106-1145-E01	#REF!	SBI	1	3	Ag1	184.27	719.94	178.29	201.15	0	14546.6	0	0	0	0	0	8.74	0
DIS-1106-1145-E01	#REF!	SBI	1	3	Ag1	162.28	653.17	161.45	182.08	0	13170.3	0	0	0	0	0	6.55	0
DIS-1106-1145-E01	#REF!	SBI	1	3	Ag2	130.27	735.75	175.65	166.83	0	9276.82	0	0	0	0	0	6.55	0
DIS-1106-1145-E01	#REF!	SBI	1	3	Ag2	143.72	772.13	179.99	178.18	0	9322.32	0	0	0	0	0	9.32	0
DIS-1106-1145-E01	#REF!	SBI	1	3	mit	1154.62	14502.5	2054.53	3381.97	0	22232.4	4.51	0	0	32.79	0	480.08	18654.9
DIS-1106-1145-E01	#REF!	SBI	1	3	mit	1332.11	15513.6	2351.36	3316.99	0	22439.6	5.48	0	0	36.15	0	555.74	19866.3
DIS-1106-1145-E01	#REF!	SBI	1	3	nil	134	801.62	208	96.21	0	4820.3	0	0	0	0	0	9.89	0
DIS-1106-1145-E01	#REF!	SBI	1	3	nil	134	801.62	208	96.21	0	4820.3	0	0	0	0	0	9.89	0
HC_plasma	HC_plasma_10	TC	1	3	NA	68.54	2.34	0	90.02	0	7.64	0.38	3.1	230.73	0	0	2.58	0
HC_plasma	HC_plasma_10	TC	1	3	NA	67.54	2.23	0.21	92.93	0	7.06	0.25	2.79	211.72	0	0	2.92	0
Healthy_adult_control_26	Healthy_adult_control_26nil	HAC	1	3	nil	71.2	748.92	92.69	399.94	138.95	4341.82	2.35	4	303.67	9.31	3.78	6.89	229.27
Healthy_adult_control_26	Healthy_adult_control_26nil	HAC	1	3	nil	32.21	343.78	34.39	276.2	0	2175.1	0.24	0.38	0	0.61	0	2.38	76.03
Healthy_adult_control_14	Healthy_adult_control_14mit	HAC	1	3	mit	45.08	105.75	26.75	52.25	88.47	700.56	0.2	4.31	275.06	2.81	0	8.54	89.11
Healthy_adult_control_14	Healthy_adult_control_14mit	HAC	1	3	mit	45.08	105.75	26.75	52.25	88.47	700.56	0.2	4.31	275.06	2.81	0	8.54	89.11
Healthy_adult_control_9	Healthy_adult_control_9nil	HAC	1	3	nil	64.11	136.61	26.5	49.74	0	2052.89	0	0	115.35	0	0	2.16	0.29
Healthy_adult_control_9	Healthy_adult_control_9nil	HAC	1	3	nil	71.36	159.99	31.3	59.82	53.81	2447.27	0	0	120.33	0	0	2.93	0.74
Healthy_adult_control_9	Healthy_adult_control_9mit	HAC	1	3	mit	535.07	9217.93	3594.46	2281.38	176.05	15619.5	2.4	0.32	200.28	672.38	130.39	2154.52	28672.8
Healthy_adult_control_9	Healthy_adult_control_9mit	HAC	1	3	mit	576.5	9054.26	3984.85	2440.39	161.68	15784.2	2.31	0.24	221.66	750.98	146.26	2159.17	29010.6
Healthy_adult_control_9	Healthy_adult_control_9Ag2	HAC	1	3	Ag2	8.71	24.99	5.22	1649.82	44.89	3929.36	0	0	105.51	0	25.09	8.78	271.06
Healthy_adult_control_9	Healthy_adult_control_9Ag2	HAC	1	3	Ag2	11.83	29.48	5.13	1661.77	49.47	4263.22	0	0	146.57	0	43.31	10.62	293.93
Healthy_adult_control_9	Healthy_adult_control_9Ag1	HAC	1	3	Ag1	15.37	77.42	4.4	1049.31	0	3539.35	0	0	74.13	0	0.68	8.61	223.38
Healthy_adult_control_9	Healthy_adult_control_9Ag1	HAC	1	3	Ag1	11.51	68.82	2.56	983.16	0	3052.79	0	0	0	0	0	6.39	200.99
Healthy_adult_control_3	Healthy_adult_control_3nil	HAC	1	3	nil	232.4	1718.71	200.15	237.26	500.15	7520.06	1.76	40.46	736.46	24.72	0.33	25.74	304.45
Healthy_adult_control_3	Healthy_adult_control_3nil	HAC	1	3	nil	232.4	1718.71	200.15	237.26	500.15	7520.06	1.76	40.46	736.46	24.72	0.33	25.74	304.45
Healthy_adult_control_3	Healthy_adult_control_3mit	HAC	1	3	mit	680.46	28263.4	1606.02	3247.14	377.28	15823.3	10.32	20.04	397.03	1455.57	168.3	1583.78	63761.8
Healthy_adult_control_3	Healthy_adult_control_3mit	HAC	1	3	mit	681.46	28976.9	1633.47	3391.05	349.89	17119	9.99	17.85	377.88	1434.74	102.44	1476.68	64572.8
Healthy_adult_control_2	Healthy_adult_control_2mit	HAC	1	3	mit	1011.86	34808.2	4434.83	5683.5	375.65	24599.9	5.48	8.05	399.22	228.41	408.03	348.52	26037.2
Healthy_adult_control_2	Healthy_adult_control_2mit	HAC	1	3	mit	1070.15	35231.6	4486.17	5440.3	366.61	24373.7	5.53	7.06	391.98	233.97	240.36	372.05	26666.5
Healthy_adult_control_2	Healthy_adult_control_2Ag1	HAC	1	3	Ag1	170.95	1158.73	360.09	3228.59	187.62	13743.3	1.1	4.8	276.66	2.81	214.13	4.64	1178.96
Healthy_adult_control_2	Healthy_adult_control_2Ag1	HAC	1	3	Ag1	151.61	1006.81	324.38	3935.58	178.39	14627.8	0.56	2.95	222.6	0.72	105.29	3.3	1073.42
DIS-1101-1340-E01	DIS-1101-1340-E01nil	MIS-C	1	3	nil	7.86	29.26	1.25	109.07	80.15	3082.49	0	0.6	331.97	0.01	0	2.47	12.57
DIS-1101-1340-E01	DIS-1101-1340-E01nil	MIS-C	1	3	nil	0.22	15.23	0	79.92	0	1685.59	0	0	135.54	0	0	1.21	0.5
Healthy_adult_control_26	Healthy_adult_control_26mit	HAC	1	3	mit	947.22	28787	6272.28	4010.52	237.16	21851.3	3.16	4.66	286.12	1791.4	166.49	1537.67	58784.6
Healthy_adult_control_26	Healthy_adult_control_26mit	HAC	1	3	mit	827.41	24582.2	5244	3500.1	201.08	20055.2	3.02	3.92	262.87	1581.96	161.61	1364.89	50548.8
DIS-1101-1340-E01	DIS-1101-1340-E01mit	MIS-C	1	3	mit	122.57	8605.38	583.25	2807.43	164.12	21899.5	0	0.19	266.97	157.31	99.95	246.87	8357.3
DIS-1101-1340-E01	DIS-1101-1340-E01mit	MIS-C	1	3	mit	148.69	10748.8	778.66	3310.15	237.16	25921	0	0.6	328.44	184.54	160.17	294.93	9449.31
DIS-1101-1388-E01	DIS-1101-1388-E01Ag1	MIS-C	1	1	Ag1	232.6	288.15	223.59	1075.11	521.01	7417.51	13.16	38.88	584.77	55.21	66.34	68.37	646.39
DIS-1101-1388-E01	DIS-1101-1388-E01Ag1	MIS-C	1	1	Ag1	146.61	167.16	110.79	870.2	276.55	5738.59	3.78	14.7	311.09	19.52	0	28.75	313.79
DIS-1101-1384-E01	DIS-1101-1384-E01nil	Severe bacterial infection	1	1	nil	16.01	192.65	0	2444.12	28.81	4229.15	23.73	0.38	403.9	0	128.23	3.4	7269.31
DIS-1101-1384-E01	DIS-1101-1384-E01nil	Severe bacterial infection	1	1	nil	6.37	134.85	0	2246.29	0	3079.83	16.66	0.05	314.03	0	60.21	2.47	5636.76
DIS-1101-1384-E01	DIS-1101-1384-E01mit	Severe bacterial infection	1	1	mit	14.09	848.71	155.52	2147.81	0	15689.9	11.67	0.03	213.12	8.64	100.66	12.78	11707
DIS-1101-1384-E01	DIS-1101-1384-E01mit	Severe bacterial infection	1	1	mit	31.62	1488.85	279.75	2947.09	69.53	24073.9	21.52	0.67	384.33	22.19	198.64	24.03	18090.5
DIS-1101-1384-E01	DIS-1101-1384-E01Ag2	Severe bacterial infection	1	1	Ag2	4.5	121.23	0	1803.65	0	5775.88	14.15	0	197.22	0	61.57	1.93	5194.62
DIS-1101-1384-E01	DIS-1101-1384-E01Ag2	Severe bacterial infection	1	1	Ag2	12.37	175.62	0.31	2204.6	0	7996.53	20.24	0.17	297.26	0	81.24	2.89	6608.4
DIS-1101-1384-E01	DIS-1101-1384-E01Ag1	Severe bacterial infection	1	1	Ag1	4.71	125.31	0	1899.14	0	4219.9	13.51	0	229.97	0	46.88	2.07	5272.07
DIS-1101-1384-E01	DIS-1101-1384-E01Ag1	Severe bacterial infection	1	1	Ag1	4.3	133.67	0	1926.93	0	4678.43	14.99	0	229.97	0	29.24	2.21	5526.19
DIS-1106-1135-E01	DIS-1106-1135-E01nil	MIS-C	1	1	nil	76.27	868.43	237.34	91.75	0	10045.7	0	0.08	174.64	0	0	19.79	1.32
DIS-1106-1135-E01	DIS-1106-1135-E01nil	MIS-C	1	1	nil	71.36	820.08	225.71	88.6	0	9673.52	0	0.01	164.17	0	0	18.53	0
DIS-1106-1135-E01	DIS-1106-1135-E01mit	MIS-C	1	1	mit	617.6	13729	525.72	2911.12	105.56	17306.8	0	0.65	261.21	12.01	156.73	316.53	3634.57
DIS-1106-1135-E01	DIS-1106-1135-E01mit	MIS-C	1	1	mit	511.19	12423.2	425.88	2726.25	93.28	17322.5	0	0.05	189.94	6.28	85.8	244.41	2970.04
DIS-1106-1135-E01	DIS-1106-1135-E01Ag2	MIS-C	1	1	Ag2	26.01	130.08	39.62	1881.6	40	7633.3	0	0.03	168.89	0	70.81	4.26	190.39
DIS-1106-1135-E01	DIS-1106-1135-E01Ag2	MIS-C	1	1	Ag2	24.89	121.16	30.66	1803.2	0	7219.84	0	0	132.65	0	23.36	3.97	173.95
DIS-1106-1135-E01	DIS-1106-1135-E01Ag1	MIS-C	1	1	Ag1	56	73.61	44.52	1753.25	0	5912.07	0	0	159.32	0	42.66	3.36	142.45
DIS-1106-1135-E01	DIS-1106-1135-E01Ag1	MIS-C	1	1	Ag1	58.31	78.29	44.52	1702.69	0	6151.17	0	0	141.16	0	19.69	2.89	128.6
Healthy_adult_control_26	Healthy_adult_control_26Ag2	HAC	1	3	Ag2	38.19	331.01	57.38	1487.54	144.14	6694.53	2.38	4.11	305.91	11.68	54.49	8.71	589.19
Healthy_adult_control_26	Healthy_adult_control_26Ag2	HAC	1	3	Ag2	42.51	367.81	65.09	1634.79	149.25	7642.22	3.23	5.27	349.65	15.29	62.59	11.11	677.51
DIS-1101-1263-E01	DIS-1101-1263-E01nil	KD	1	3	nil	156.55	183.37	115.85	100.06	644.17	3364.28	11.93	33.4	637.97	77.69	83.34	47.31	579.46
DIS-1101-1263-E01	DIS-1101-1263-E01nil	KD	1	3	nil	158.46	190.04	119.77	102.57	656.38	3354.27	11.93	34.23	654.93	81.54	81.24	48.37	602.64
DIS-1101-1263-E01	DIS-1101-1263-E01mit	KD	1	3	mit	410.13	13040.5	386.35	1876.13	736.4	8050.98	16.43	40.55	651.89	129.03	182.39	511.37	2733.75
DIS-1101-1263-E01	DIS-1101-1263-E01mit	KD	1	3	mit	451.16	13707.1	427.61	1890.86	829.22	8354.22	20.15	48.09	788.71	154.7	279.28	610.56	2955.43
DIS-1101-1263-E01	DIS-1101-1263-E01Ag2	KD	1	3	Ag2	93.94	11.07	54.92	80	413.07	2120.57	5.26	16.59	415	39.8	23.79	30.18	353.28
DIS-1101-1263-E01	DIS-1101-1263-E01Ag2	KD	1	3	Ag2	146.97	23.33	112.81	108.09	660.02	3002.01	11.81	31.7	605.24	74.21	84.75	45.82	554.47
DIS-1101-1263-E01	DIS-1101-1263-E01Ag1	KD	1	3	Ag1	163.08	61.15	120.93	112.64	639.25	3701.72	15.78	41.47	703.55	98.24	109.75	61.57	730.59
DIS-1101-1263-E01	DIS-1101-1263-E01Ag1	KD	1	3	Ag1	123.23	41.71	79.08	93.47	490.26	2862.53	7.91	23.43	495.3	54.12	39.3	36.27	443.53
DIS-1106-1111-E01	DIS-1106-1111-E01nil	MIS-C	1	2	nil	17.5	7.29	10.53	228.37	0	1145.96	0	4.5	198.24	0.31	0	9.25	4.68
DIS-1106-1111-E01	DIS-1106-1111-E01nil	MIS-C	1	2	nil	22.32	8.94	12.93	247.95	0	1297.06	0.03	6.28	265.75	1.14	0	11.09	11.88
DIS-1106-1111-E01	DIS-1106-1111-E01mit	MIS-C	1	2	mit	47.62	91.77	51.11	1408.59	40	10915	0	4.86	215.99	0.96	25.67	21.65	147.67
DIS-1106-1111-E01	DIS-1106-1111-E01mit	MIS-C	1	2	mit	45.08	86.21	49.76	1411.5	0	10799.7	0.01	6.05	232.69	1.08	34.43	19.94	158.74
DIS-1106-1111-E01	DIS-1106-1111-E01Ag2	MIS-C	1	2	Ag2	27.03	24.74	48.68	282	0	3628.26	0	5.63	237.17	0.96	0	11.06	17.7
DIS-1106-1111-E01	DIS-1106-1111-E01Ag2	MIS-C	1	2	Ag2	21.7	18.16	37.52	240.93	0	2748.06	0	4.27	199.26	0.31	0	8.1	15.44
DIS-1106-1111-E01	DIS-1106-1111-E01Ag1	MIS-C	1	2	Ag1	56.94	34.95	61.22	393.12	166.54	8380.34	1.84	22.89	582.02	16.1	23.64	31.83	78.19
DIS-1106-1111-E01	DIS-1106-1111-E01Ag1	MIS-C	1	2	Ag1	56.94	36.28	59.57	397.29	172.51	8316.22	1.49	21.03	540.72	13.01	14.88	28.22	74.96
HC_plasma	HC_plasma_11	TC	1	3	NA	65.18	1.89	0	115.66	0	6.37	0.31	2.63	235.38	0	0	2.38	0
HC_plasma	HC_plasma_11	TC	1	3	NA	70.4	2.35	0	122.29	0	6.59	0.56	4	273.46	0	0	2.43	0.03
Healthy_adult_control_26	Healthy_adult_control_26Ag1	HAC	1	3	Ag1	112.66	838.16	92.69	1152.92	105.56	9971.12	1.87	3.39	280.63	9.42	23.64	8.28	434.49
Healthy_adult_control_26	Healthy_adult_control_26Ag1	HAC	1	3	Ag1	97.41	700	77.39	1042.47	57.96	9451.07	0.85	1.35	180.23	3.72	7.72	6.21	299.78
DIS-1106-1187-E01	DIS-1106-1187-E01nil	MIS-C	1	1	nil	48.52	798.75	31.56	1306.75	76.69	11853.6	1.13	4.98	0	2.23	10.67	57.74	104.7
DIS-1106-1187-E01	DIS-1106-1187-E01nil	MIS-C	1	1	nil	50.66	839.73	33.1	1309.74	99.51	11917.9	1.1	5.47	0	2.57	16.71	65.3	102.45
DIS-1106-1187-E01	DIS-1106-1187-E01mit	MIS-C	1	1	mit	25	1123.87	57.24	1281.12	83.53	15100.5	0.86	4.35	0	1.97	28.19	46.25	280.45
DIS-1106-1187-E01	DIS-1106-1187-E01mit	MIS-C	1	1	mit	46.72	1602.94	101.57	1502.46	209.83	18009.8	4.48	15.96	277.46	12.79	82.29	84.04	524.89
DIS-1106-1187-E01	DIS-1106-1187-E01Ag2	MIS-C	1	1	Ag2	66.5	760.26	46.53	1100.49	90.09	14251.7	1.36	5.8	0	3.13	8.15	56.53	147.09
DIS-1106-1187-E01	DIS-1106-1187-E01Ag2	MIS-C	1	1	Ag2	67.32	795.03	41.73	1128.56	105.56	14442.8	1.28	5.67	0	2.34	23.64	55.39	142.45
DIS-1106-1187-E01	DIS-1106-1187-E01Ag1	MIS-C	1	1	Ag1	31.81	1238.61	52.47	1702.83	241.24	19212	3.62	13.04	252.81	10.92	104.22	94.11	248.12
DIS-1106-1187-E01	DIS-1106-1187-E01Ag1	MIS-C	1	1	Ag1	31.81	1237.11	49.49	1715.01	252.27	19287	3.42	12.12	231.33	9.68	62.25	93.08	238.7
Healthy_adult_control_14	Healthy_adult_control_14nil	HAC	1	3	nil	435.93	22516.8	5288.66	2083.44	604.22	14214.7	13.8	19.52	715.43	640.57	49.51	715.88	43548.1
Healthy_adult_control_14	Healthy_adult_control_14nil	HAC	1	3	nil	501.62	22932.6	6349.82	2168.39	681.63	14365.6	18.35	26.18	875.19	895.45	72.19	904.45	45383.2
DIS-1106-1110-E01	DIS-1106-1110-E01-TP3-Ag1	MIS-C	1	3	Ag1	152.64	47.06	199.17	455.49	923.81	1762.03	45.7	90.96	561.53	193.89	420.85	36.46	1617.1
DIS-1106-1110-E01	DIS-1106-1110-E01-TP3-Ag1	MIS-C	1	3	Ag1	89.5	19.49	91.68	356.63	548.11	1090.02	17.96	38.9	287.07	83.23	170.17	17.23	782.16
DIS-1106-1110-E01	DIS-1106-1110-E01-TP3-Ag2	MIS-C	1	3	Ag2	73.27	15.71	80.25	536.37	514.96	661.53	13.26	29.55	192.71	66.38	135.01	16.41	659.66
DIS-1106-1110-E01	DIS-1106-1110-E01-TP3-Ag2	MIS-C	1	3	Ag2	77.4	17.31	84.48	517.35	509.29	628.45	15.79	31.9	206.62	75.76	147.68	17.18	685.58
DIS-1106-1110-E01	DIS-1106-1110-E01-TP3-mit	MIS-C	1	3	mit	926.08	10224.7	914.64	1598.55	537.21	6294.13	18.08	42.32	226.87	106.61	212.86	339.91	9726.41
DIS-1106-1110-E01	DIS-1106-1110-E01-TP3-mit	MIS-C	1	3	mit	940.13	11089.3	939.98	1718.46	574.74	7177.16	18.02	41.85	251.86	112.88	214.06	320.85	10076.1
DIS-1106-1110-E01	DIS-1106-1110-E01-TP3-nil	MIS-C	1	3	nil	103.52	30.09	85.68	113.38	509.29	945.24	14.68	31.53	195.59	74.77	110.98	16.3	594.61
DIS-1106-1110-E01	DIS-1106-1110-E01-TP3-nil	MIS-C	1	3	nil	94.68	28.08	76	110.43	450.14	958.44	12.52	26.56	0	60.64	103.14	13.33	483.26
DIS-1106-1111-E01	DIS-1106-1111-E01-TP3-Ag2	MIS-C	1	3	Ag2	30.95	44.85	20.56	168.29	104.99	2080.56	1.35	20.66	412.61	9.28	0	23.64	102.62
DIS-1106-1111-E01	DIS-1106-1111-E01-TP3-Ag2	MIS-C	1	3	Ag2	35.75	46.79	26.88	182.33	104.99	2312.23	1.97	26.06	453.91	14.97	0	24.55	118.19
DIS-1106-1111-E01	DIS-1106-1111-E01-TP3-mit	MIS-C	1	3	mit	49.36	120.72	33.82	1296.73	0	6161.63	0.91	17.24	348.15	33.82	0	29.08	3815.86
DIS-1106-1111-E01	DIS-1106-1111-E01-TP3-mit	MIS-C	1	3	mit	60.97	166.85	54.5	1599.66	45.57	10077.1	1.87	21.54	405.73	45.22	44.41	37.91	3980.45
DIS-1101-1345-E01	QFN-1001nil	MIS-C	1	1	nil	108.29	2167.9	483.29	2255.25	0	12987.9	0	2.28	0	0	26.13	26.58	0
DIS-1101-1345-E01	QFN-1001nil	MIS-C	1	1	nil	114.88	2527.27	523.44	2458.13	0	13815.5	0	2.49	0	0	23.15	26.79	9.99
DIS-1101-1350-E01	QFN-1004Ag1	MIS-C	1	1	Ag1	23.15	11.68	0	1648.76	0	1561.61	0	2.17	519.98	0	0	9.34	0
DIS-1101-1350-E01	QFN-1004Ag1	MIS-C	1	1	Ag1	0	6.06	0	1339.52	0	1140.68	0	0	241.96	0	0	3.63	0
DIS-1101-1350-E01	QFN-1004Ag2	MIS-C	1	1	Ag2	25.84	19.6	0	1497.75	0	1188.62	0	0	315.08	0	0	7.24	0
DIS-1101-1350-E01	QFN-1004Ag2	MIS-C	1	1	Ag2	16.65	16.86	0	1406.34	0	1044.05	0	0	291.76	0	0	4.6	0
DIS-1101-1350-E01	QFN-1004mit	MIS-C	1	1	mit	32.17	185.79	18.04	1812.73	0	5764.99	0	0	170.83	0	0	57.93	2545.16
DIS-1101-1350-E01	QFN-1004mit	MIS-C	1	1	mit	47.82	199.52	40.12	2333.46	0	7095.29	0	0	304.52	0	38.24	75.5	2802.32
DIS-1101-1350-E01	QFN-1004nil	MIS-C	1	1	nil	15.1	20.17	5.3	1384.7	0	716.75	0	0	315.08	0	0	5.26	0
DIS-1101-1350-E01	QFN-1004nil	MIS-C	1	1	nil	5.13	12.03	0	1327.6	0	628.06	0	0	201.19	0	0	3.9	0
DIS-1106-1127-E01	QFN-1025Ag1	MIS-C	1	3	Ag1	228.44	1592.55	252.28	364.37	760.85	7513.27	43.59	88.53	684.67	198.85	374.42	52.49	1637.37
DIS-1106-1127-E01	QFN-1025Ag1	MIS-C	1	3	Ag1	133.42	773.19	79.04	242.48	316.42	3357.76	9.53	24.19	231.63	55.29	72.05	23.15	414.16
DIS-1106-1127-E01	QFN-1025Ag2	MIS-C	1	3	Ag2	147.98	1257.55	140.26	307.72	280.14	3064.48	9.53	23.06	156.46	49.47	42.52	33.13	409.22
DIS-1106-1127-E01	QFN-1025Ag2	MIS-C	1	3	Ag2	211.95	1968.52	232.41	378.12	486.21	5273.99	18.27	41.25	397.35	95.89	153.55	55.31	839.64
DIS-1106-1127-E01	QFN-1025mit	MIS-C	1	3	mit	474.34	4178.87	490.5	1054.55	402.19	5923.58	13.81	30.79	320.24	260.38	135.01	150.45	6539.59
DIS-1106-1127-E01	QFN-1025mit	MIS-C	1	3	mit	428.42	3264.57	407.32	950.88	331.7	4466.77	10.44	24.19	183.74	230.86	89.95	130.07	5955.12
DIS-1106-1127-E01	QFN-1025nil	MIS-C	1	3	nil	339.51	5604.33	190.34	189.36	494.95	5578.08	16.78	40.05	365.95	88.54	138.4	132.28	706.59
DIS-1106-1127-E01	QFN-1025nil	MIS-C	1	3	nil	338.93	5779.87	174.22	189.11	448.6	5883.05	16.04	37.88	362.91	84.77	117.47	132.9	688.81
Healthy_adult_control_1	QFN-1073mit	HAC	1	3	mit	1374.28	24378.2	4030.3	4295.79	149.19	20949.9	11.54	4.71	673.71	1287.53	91.72	872.32	61231.4
Healthy_adult_control_1	QFN-1073mit	HAC	1	3	mit	822.72	12528	1897.61	2064.95	0	8214.58	1.73	0	254	568.4	0	448.64	39857.2
Healthy_adult_control_1	QFN-1073nil	HAC	1	3	nil	847.43	17432.8	2601.23	2808.72	0	12706.1	3.37	0	352.09	677.26	0	526.8	44588.5
Healthy_adult_control_1	QFN-1073nil	HAC	1	3	nil	847.43	17432.8	2601.23	2808.72	0	12706.1	3.37	0	352.09	677.26	0	526.8	44588.5
Healthy_adult_control_8	QFN-1082Ag1	HAC	1	3	Ag1	0	0	0	212.34	0	1159.96	0	0	0	0	0	0	0
Healthy_adult_control_8	QFN-1082Ag1	HAC	1	3	Ag1	0	0	0	277.69	0	1784.77	0	0	0	0	0	0.1	0
Healthy_adult_control_8	QFN-1082Ag2	HAC	1	3	Ag2	0	56.49	21.82	341.64	0	4274.19	0	0	0	0	0	0	0
Healthy_adult_control_8	QFN-1082Ag2	HAC	1	3	Ag2	0	56.49	21.82	341.64	0	4274.19	0	0	0	0	0	0	0
DIS-1106-1179-E01	QFN-1086Ag1	MIS-C	1	1	Ag1	32.48	639.68	14.27	1834.73	113.33	7155.64	0	0	0	0	0	55.12	33.32
DIS-1106-1179-E01	QFN-1086Ag1	MIS-C	1	1	Ag1	32.17	691.53	18.04	1943.57	145.92	7867.19	0	1.67	0	0	38.72	66.3	90.27
DIS-1106-1179-E01	QFN-1086Ag2	MIS-C	1	1	Ag2	41.7	761.24	23.72	1914.8	245.1	8009.9	0.05	3.02	198.41	2.75	60.21	75.78	140.23
DIS-1106-1179-E01	QFN-1086Ag2	MIS-C	1	1	Ag2	33.08	672.15	12.4	1864.07	185.02	6517.08	0	0.37	0	0	24.14	66.5	84.13
DIS-1106-1179-E01	QFN-1086mit	MIS-C	1	1	mit	55.79	853.03	34.46	2124.99	304.64	19237.9	0.23	5.29	241.96	6.95	84.62	70.06	175.31
DIS-1106-1179-E01	QFN-1086mit	MIS-C	1	1	mit	52.37	872.23	30.04	2002.94	288.46	17418	0.74	6.72	293.61	9.44	83.72	89.49	223.78
DIS-1106-1179-E01	QFN-1086nil	MIS-C	1	1	nil	59.58	730.84	39.49	2068.35	271.66	14850.6	0.59	5.53	251.86	5.68	40.62	53.78	102.62
DIS-1106-1179-E01	QFN-1086nil	MIS-C	1	1	nil	56.27	685.09	35.09	2022.33	275.92	13719.2	NA	NA	225.67	3.58	NA	57.53	NA
Healthy_adult_control_12	QFN-1090Ag1	HAC	1	3	Ag1	57.23	179.5	79.64	2454.71	300.65	9665.27	12.03	49.18	456.43	60.92	201.19	14.1	1142.91
Healthy_adult_control_12	QFN-1090Ag1	HAC	1	3	Ag1	20.35	98.48	35.72	1715.08	104.99	5843.36	1.97	13.82	0	13.44	60.21	4.93	519.37
Healthy_adult_control_12	QFN-1090Ag2	HAC	1	3	Ag2	32.48	45.18	6.21	1422	0	4599.57	0.99	9.3	0	6.63	12.37	4.82	302.24
Healthy_adult_control_12	QFN-1090Ag2	HAC	1	3	Ag2	46.78	52.64	13.02	1617.89	0	5980.16	1.44	13.51	0	12.21	30.05	6.25	381.22
Healthy_adult_control_12	QFN-1090mit	HAC	1	3	mit	1040.27	9254.89	9373.85	3480.34	86.25	14230.5	14.8	13.32	0	1349.47	222.84	970.29	82677.7
Healthy_adult_control_12	QFN-1090mit	HAC	1	3	mit	1101.45	8465.34	9085.46	2960.85	158.7	11719.2	16.84	17.62	113.38	1400.54	191.47	1039.2	81924
Healthy_adult_control_12	QFN-1090nil	HAC	1	3	nil	30.01	60	15.21	100.78	0	3281.54	1.4	12.43	0	7.26	0	2.66	0
Healthy_adult_control_12	QFN-1090nil	HAC	1	3	nil	71.37	131.18	47.02	150.7	284.32	6311.61	11.97	48.13	457.06	54.27	89.06	12.39	121.33
DIS-1106-1215-E01	QFN-1129Ag1	SVI	1	1	Ag1	40.32	420.53	68.07	664.34	0	2085.98	0	0.64	0	0	0	24.39	0
DIS-1106-1215-E01	QFN-1129Ag1	SVI	1	1	Ag1	65.72	666.27	122.94	897.54	135.75	3937.18	1.17	7.09	0	0.43	0	43.74	82.61
DIS-1106-1215-E01	QFN-1129Ag2	SVI	1	1	Ag2	211.08	1538.49	705.69	847.76	113.33	7476.73	1.63	8.37	0	7.26	0	44.1	78.03
DIS-1106-1215-E01	QFN-1129Ag2	SVI	1	1	Ag2	193.9	1612.52	521.71	743.48	0	4183.56	1.82	8.43	0	0.68	0	25.94	0
DIS-1106-1215-E01	QFN-1129mit	SVI	1	1	mit	586.82	5884.79	752.98	2100.63	104.99	10447.9	1.28	5.06	0	2.75	52.82	55.66	1410.2
DIS-1106-1215-E01	QFN-1129mit	SVI	1	1	mit	719.74	8748.09	968.65	2700.09	304.64	15637.7	2.79	13	183.74	16.19	90.83	72.93	1697.88
DIS-1106-1215-E01	QFN-1129nil	SVI	1	1	nil	62.8	734.62	40.12	1058.9	254.16	1767.17	1.92	10.74	170.83	12.52	26.13	50.09	181.73
DIS-1106-1215-E01	QFN-1129nil	SVI	1	1	nil	64.16	713.09	42.63	1082.48	267.36	1854.08	2.42	11.17	192.71	11.9	5.12	58.02	162.5
DIS-1106-1218-E01	QFN-1137Ag1	HPC	1	3	Ag1	33.38	0	0	80.04	86.25	226.24	0	0.56	0	0	0	66.5	20.24
DIS-1106-1218-E01	QFN-1137Ag1	HPC	1	3	Ag1	65.5	0	0	119.47	201.17	348.81	0	5.17	238.57	0	0	140.65	104.17
DIS-1106-1218-E01	QFN-1137Ag2	HPC	1	3	Ag2	43.06	0	0	74.62	221.42	348.58	0	4.71	251.86	0	0	81.64	121.33
DIS-1106-1218-E01	QFN-1137Ag2	HPC	1	3	Ag2	41.42	0	0	76.77	211.46	359.04	0	4.48	251.86	0	0	76.83	133.91
DIS-1106-1218-E01	QFN-1137mit	HPC	1	3	mit	159.85	1567.06	133.36	4411.8	121.18	9380.16	0	1.53	0	0	214.06	137.75	3294.84
DIS-1106-1218-E01	QFN-1137mit	HPC	1	3	mit	193.43	1928.32	157.91	4459.71	187.78	11970.1	0	2.91	179.04	3.58	123.91	154.19	3653.79
DIS-1106-1218-E01	QFN-1137nil	HPC	1	3	nil	32.78	0	0	74.93	142.59	531.34	0	2.49	0	0	0	124.96	36.24
DIS-1106-1218-E01	QFN-1137nil	HPC	1	3	nil	43.6	0	0	83.84	128.63	630.01	0	3.13	160.22	0	0	139.95	62.91
HC_plasma	HC_plasma_2	TC	1	3	HC	90.25	3.38	0	142.01	0	10.69	0.02	4.08	268.52	0	0	1.5	0
HC_plasma	HC_plasma_2	TC	1	3	HC	89.13	3.11	0	151.75	0	11.3	0	2.54	276.48	0	0	1.81	0
DIS-1101-1338-E01	NA-ag1	MIS-C	1	1	Ag1	38.54	65.05	12.56	963.56	54.05	324.56	0.68	0.1	0	0	0	139.83	115.2
DIS-1101-1338-E01	NA-ag1	MIS-C	1	1	Ag1	35.87	68.65	18.3	966.59	82.23	320.78	1.11	0.73	0	0	0	152.27	114.09
DIS-1101-1338-E01	NA-ag2	MIS-C	1	1	Ag2	34.06	104.04	9.5	902.48	0	734.62	0.51	0	0	0	0	94.57	88.77
DIS-1101-1338-E01	NA-ag2	MIS-C	1	1	Ag2	37.36	114.63	14.32	928.83	49.65	794.25	0.82	0.27	0	0	0	112.84	106.89
DIS-1101-1338-E01	NA-mit	MIS-C	1	1	mit	70.14	2540.74	102.81	1906.36	11.95	15566.7	0.45	0	0	0	0	171.78	1890.88
DIS-1101-1338-E01	NA-mit	MIS-C	1	1	mit	73.87	2796.77	107.48	1747.92	54.05	13095.9	1.31	0.68	0	0.5	0	211.46	1908.73
DIS-1101-1338-E01	NA-nil	MIS-C	1	1	nil	31.61	65.47	9.17	717.2	0	307.66	0.44	0	0	0	0	79.49	55.58
DIS-1101-1338-E01	NA-nil	MIS-C	1	1	nil	34.67	75.32	14.32	727.12	67.54	304.49	1.08	0.99	0	0	0	93.5	79
DIS-1106-1113-E01	QFN-1008ag1	MIS-C	1	3	Ag1	71.67	15.37	85.73	58.01	368.13	115.23	14.97	33.11	328.8	86.08	150.3	18.4	354.05
DIS-1106-1113-E01	QFN-1008ag1	MIS-C	1	3	Ag1	73.87	14.58	86.55	58.23	384.82	118.37	15.37	35.79	319.93	87.9	148.8	20.63	357.4
DIS-1106-1113-E01	QFN-1008ag2	MIS-C	1	3	Ag2	64.87	15.34	83.7	74.76	377.9	115.86	15.72	36.77	322.48	82.91	151.8	19.46	357.4
DIS-1106-1113-E01	QFN-1008ag2	MIS-C	1	3	Ag2	71.67	16.64	89.19	73.4	396.49	116.25	18.71	44.25	362.18	104.24	181.42	23.78	441.62
DIS-1106-1113-E01	QFN-1008mit	MIS-C	1	3	mit	149.94	826.01	100.77	654.61	365.33	1723.66	15.66	34.56	334.72	88.87	158.8	210.95	1851.63
DIS-1106-1113-E01	QFN-1008mit	MIS-C	1	3	mit	184.86	914.97	155.35	644.55	507.98	1802.11	31.71	72.76	495.84	182.94	301.04	303.01	2539.73
DIS-1106-1113-E01	QFN-1008nil	MIS-C	1	3	nil	67.77	12.49	74.77	44.48	363.92	119.63	14.16	31.35	316.72	79.35	141.28	17.35	339.51
DIS-1106-1113-E01	QFN-1008nil	MIS-C	1	3	nil	72.13	13.92	85.33	46.36	373.72	130.06	15.26	33.54	326.28	84.64	147.3	18.28	360.75
DIS-1101-1408-E01	QFN-1040ag1	SVI	1	1	Ag1	60.93	101.4	47.36	203.54	152.44	5369.25	7.35	22.11	255.94	34.19	19.44	10.05	126.33
DIS-1101-1408-E01	QFN-1040ag1	SVI	1	1	Ag1	66.81	116.85	47.16	219.12	190.44	6490.46	8.04	24.78	275.57	37.77	38.92	10.91	143.12
DIS-1101-1408-E01	QFN-1040ag2	SVI	1	1	Ag2	57.13	19.2	50.96	237.9	188.69	4923.2	9.6	26.28	290.19	41.36	46.47	11.31	150.99
DIS-1101-1408-E01	QFN-1040ag2	SVI	1	1	Ag2	66.09	23.62	66.67	258.15	211.06	5639.93	12.02	33.68	344.85	52.58	70.99	14.07	196.16
DIS-1101-1408-E01	QFN-1040mit	SVI	1	1	mit	327.71	8067.28	464.9	1326.61	178.08	12016	10.14	26.64	296.3	208.16	34.49	175.2	9814.03
DIS-1101-1408-E01	QFN-1040mit	SVI	1	1	mit	360.38	9370.07	504.18	1362.42	226.1	12487.8	11.13	30.1	319.29	220.56	58.37	204.95	10147
DIS-1101-1408-E01	QFN-1040nil	SVI	1	1	nil	128.15	89.28	155.96	292.85	477.64	5492.13	31.62	77.27	653.16	139.69	246.94	32.53	471.22
DIS-1101-1408-E01	QFN-1040nil	SVI	1	1	nil	110.92	77.53	131.65	262.63	409.38	4208.63	26.51	69.48	588.41	116.71	198.96	28.58	395.24
DIS-1106-1169-E01	QFN-1058ag1	MIS-C	1	1	Ag1	10.35	320.18	0	1119.62	0	1698.6	0.05	0	0	0	0	16.3	0
DIS-1106-1169-E01	QFN-1058ag1	MIS-C	1	1	Ag1	16.45	378.04	0.93	1102.43	0	1730.81	0.11	0	0	0	0	19.64	4.21
DIS-1106-1169-E01	QFN-1058ag2	MIS-C	1	1	Ag2	9.25	336.76	2.44	1046.89	0	1661.69	0.05	0	0	0	0	16.98	0
DIS-1106-1169-E01	QFN-1058ag2	MIS-C	1	1	Ag2	12.53	386.36	4.93	1193.64	0	2003.2	0.25	0	0	0	0	21.06	0
DIS-1106-1169-E01	QFN-1058mit	MIS-C	1	1	mit	28.47	432.54	7.54	1184.29	0	3916.41	0.1	0	0	0	0	19.58	75.77
DIS-1106-1169-E01	QFN-1058mit	MIS-C	1	1	mit	32.84	464.17	7.54	1161.73	0	3812.56	0.22	0	0	0	0	21.19	72.54
DIS-1106-1169-E01	QFN-1058nil	MIS-C	1	1	nil	6.49	447.95	0	1187.25	0	419.29	0.04	0	0	0	0	21.44	1.59
DIS-1106-1169-E01	QFN-1058nil	MIS-C	1	1	nil	1.11	348.43	0	1028.83	0	345.39	0	0	0	0	0	16.14	0
Healthy_adult_control_8	QFN-1082mit	HAC	1	3	mit	329.02	10022.6	4796.42	3006.32	0	29880.5	0.2	0	0	1184.03	0	817.87	41748.7
Healthy_adult_control_8	QFN-1082mit	HAC	1	3	mit	329.02	10022.6	4796.42	3006.32	0	29880.5	0.2	0	0	1184.03	0	817.87	41748.7
Healthy_adult_control_8	QFN-1082nil	HAC	1	3	nil	0	0	0	0	0	0.15	0	0	0	0	17.03	0	0
Healthy_adult_control_8	QFN-1082nil	HAC	1	3	nil	0	0	0	0	0	0.68	0	0	0	0	26.61	0	0
DIS-1106-1200-E01	QFN-1108ag1	MIS-C	1	1	Ag1	38.54	841.04	0.53	1645.27	0	1582.91	0.02	0	0	0	0	83.6	184.85
DIS-1106-1200-E01	QFN-1108ag1	MIS-C	1	1	Ag1	48.83	946.35	4.78	1609.17	0	1710.45	0.06	0	0	0	0	100.28	198.43
DIS-1106-1200-E01	QFN-1108ag2	MIS-C	1	1	Ag2	32.23	824.1	0.72	1478.42	0	846.8	0.02	0	0	0	0	91.78	181.45
DIS-1106-1200-E01	QFN-1108ag2	MIS-C	1	1	Ag2	41.73	953.67	2.7	1565.24	0	997.34	0.07	0	0	0	0	105.92	208.62
DIS-1106-1200-E01	QFN-1108mit	MIS-C	1	1	mit	87.71	897.31	23.14	1573.81	0	10717.2	0.68	2.08	0	5.35	0	95.15	643.01
DIS-1106-1200-E01	QFN-1108mit	MIS-C	1	1	mit	98.79	962.2	29.63	1577.53	0	10925.6	0.84	4.33	0	6.42	0	107.3	743.19
DIS-1106-1200-E01	QFN-1108nil	MIS-C	1	1	nil	35.27	898.28	0.72	1443.1	0	576.33	0.02	0	0	0	0	99.61	164.51
DIS-1106-1200-E01	QFN-1108nil	MIS-C	1	1	nil	36.77	906.11	1.94	1435.93	0	567.52	0	0	0	0	0	88.47	179.19
Healthy_adult_control_18	QFN-1120ag1	HAC	1	3	Ag1	1.96	7.66	0.72	1889.99	0	1425.96	0.03	0	21.74	0	0	6.37	509.33
Healthy_adult_control_18	QFN-1120ag1	HAC	1	3	Ag1	1.27	6.71	0	1827.24	20.47	1454.86	0	0	0	0	0	6.05	507.16
Healthy_adult_control_18	QFN-1120ag2	HAC	1	3	Ag2	112.06	217.66	96.71	2102.67	41.73	4622.92	0	0	0	0	0	6.14	568.61
Healthy_adult_control_18	QFN-1120ag2	HAC	1	3	Ag2	115.82	218.83	97.11	1706.64	25.99	4525.45	0.04	0	0	0	0	6.4	574.5
Healthy_adult_control_18	QFN-1120mit	HAC	1	3	mit	1181.44	18759.7	1634.05	2437.3	30.55	20391.1	4.3	0	0	452.71	0	700.98	22814.9
Healthy_adult_control_18	QFN-1120mit	HAC	1	3	mit	1448.12	21586.7	2324.1	2617.58	91.42	23118.2	7.04	0	159.56	685.63	0	954.77	27250
Healthy_adult_control_18	QFN-1120nil	HAC	1	3	nil	255.92	814.77	161.42	104.92	95.88	2955.59	0.39	0	158.5	0.84	0	11.68	0
Healthy_adult_control_18	QFN-1120nil	HAC	1	3	nil	395.87	1479.84	302.61	143.49	165.42	6068.23	1.16	0.35	301.32	4.75	0	19.77	0
DIS-1106-1202-E01	QFN-1123ag1	SBI	1	1	Ag1	5730.58	2051.19	22.38	508.16	175.39	18449.3	4.77	33.11	520.02	5.8	0	14.68	268.61
DIS-1106-1202-E01	QFN-1123ag1	SBI	1	1	Ag1	3649.07	1056.09	5.07	334.56	56.88	11197.6	1.31	11.63	268.41	0	0	4.98	98.63
DIS-1106-1202-E01	QFN-1123ag2	SBI	1	1	Ag2	3579.28	3267.38	65.46	309.97	11.95	11525.4	0.49	5.77	174.82	0	0	5.36	82.25
DIS-1106-1202-E01	QFN-1123ag2	SBI	1	1	Ag2	3529.18	3403.95	68.09	326.27	38.28	11795.6	0.79	6.61	202.68	0	0	6.95	96.98
DIS-1106-1202-E01	QFN-1123mit	SBI	1	1	mit	3994.16	2573.21	26.55	324.98	25.99	11583.2	0.75	7.21	205.74	0	0	4.34	94.24
DIS-1106-1202-E01	QFN-1123mit	SBI	1	1	mit	4074.21	2851.74	32.74	351.91	48.13	11542.4	0.93	8.96	230.81	0	0	5.1	105.24
DIS-1106-1202-E01	QFN-1123nil	SBI	1	1	nil	3655.21	1081.53	3.64	306.23	0	13944.4	0.79	6.33	182.08	0	0	3.93	73.62
DIS-1106-1202-E01	QFN-1123nil	SBI	1	1	nil	3737.27	1145.9	5.37	337.25	0	11620.1	0.75	8.74	209.64	0	0	5.21	100.83
DIS-1106-1224-E01	QFN-1142ag1	HPC	1	3	Ag1	4.47	82.65	14.68	714.06	0	2420.8	0.96	0.4	255.19	7.36	0	4.51	56.63
DIS-1106-1224-E01	QFN-1142ag1	HPC	1	3	Ag1	8.89	83.47	14.5	745.91	0	2510.7	1.06	0.76	249.92	7.84	0	4.98	66.13
DIS-1106-1224-E01	QFN-1142ag2	HPC	1	3	Ag2	15.04	42.5	31.96	1207.26	110.93	1675.32	5.75	11.27	605.78	31.39	47.5	11.81	176.93
DIS-1106-1224-E01	QFN-1142ag2	HPC	1	3	Ag2	0.33	18.7	8.18	807.81	0	802.62	0.93	0.68	271.29	6.26	0	3.53	54.54
DIS-1106-1224-E01	QFN-1142mit	HPC	1	3	mit	969.5	31587.3	12053.1	3496.15	113.02	22757.3	14.45	10.36	501.78	1999.84	42.31	1041.14	27172.2
DIS-1106-1224-E01	QFN-1142mit	HPC	1	3	mit	953.87	29130.4	11030.3	2931.66	119.21	19201.3	14.64	11.41	492.02	1756.54	45.95	1145.47	25304.9
DIS-1106-1224-E01	QFN-1142nil	HPC	1	3	nil	20.93	29.23	37.83	358.58	148.67	1424.25	7.76	13.6	650.15	37.58	54.24	12.83	97.53
DIS-1106-1224-E01	QFN-1142nil	HPC	1	3	nil	24.92	32.5	45.76	388.97	176.29	1626.87	9.46	16.48	677.56	44.1	73.3	15.55	119.65
DIS-1106-1229-E01	QFN-1149ag1	HPC	1	3	Ag1	78.42	156.08	42.58	85.45	181.64	9744.72	5.97	18.3	184.45	8.16	0	28.21	119.65
DIS-1106-1229-E01	QFN-1149ag1	HPC	1	3	Ag1	66.33	141.67	33.91	83.22	146.77	8939.02	3.98	11.7	115.57	4.01	0	20.38	72.54
DIS-1106-1229-E01	QFN-1149ag2	HPC	1	3	Ag2	414.6	1930.68	55.77	115.53	150.56	10529.7	4.11	11.89	124.88	4.89	0	44.69	81.17
DIS-1106-1229-E01	QFN-1149ag2	HPC	1	3	Ag2	480.18	2338.7	72.14	126.95	186.94	13034.6	5.59	15.97	173.83	7.84	0	62.34	104.13
DIS-1106-1229-E01	QFN-1149mit	HPC	1	3	mit	644.84	11781.1	583.77	1440.77	141.02	9530.1	4.01	11.34	86.74	100.4	0	235.08	2418.48
DIS-1106-1229-E01	QFN-1149mit	HPC	1	3	mit	779.05	16031.1	754.53	1821.73	198.26	12138.8	6.09	16.95	136.04	124.48	0	286.44	2832.82
DIS-1106-1229-E01	QFN-1149nil	HPC	1	3	nil	154.39	908.27	224.41	75.67	185.18	8268.01	4.78	15.13	156.91	6.65	0	32.07	92.05
DIS-1106-1229-E01	QFN-1149nil	HPC	1	3	nil	159.56	974.18	237.83	77.48	188.69	8568.98	5.85	17.02	170.85	8.73	0	36.62	106.89
DIS-1106-1234-E01	QFN-1166ag1	SVI	1	1	Ag1	9.99	114.25	1.7	1214.34	0	417.61	0.39	2.63	80.15	0	0	130.66	41.65
DIS-1106-1234-E01	QFN-1166ag1	SVI	1	1	Ag1	7.97	108.07	0	1127.07	0	377.04	0	1.1	0	0	0	113.59	31.13
HC_plasma	HC_plasma_3	TC	1	3	HC	53.5	1.52	0	71.17	0	5.83	0.51	0.94	70.69	0	0	1.6	0
HC_plasma	HC_plasma_3	TC	1	3	HC	43.72	0.72	0	67.15	0	4.43	0.25	0.12	0	0	0	0.5	0
DIS-1126-1009-E01	DIS-1126-1009-E01-TP3-ag1	MIS-C	1	3	Ag1	37.48	15.78	27.81	152.23	143.96	2310.86	6.91	11.53	86.71	25.21	13.94	1.32	106.26
DIS-1126-1009-E01	DIS-1126-1009-E01-TP3-ag1	MIS-C	1	3	Ag1	8.13	3.26	1.51	88.71	0	593.89	2.49	3.37	0	3.28	0	0	0
DIS-1126-1009-E01	DIS-1126-1009-E01-TP3-ag2	MIS-C	1	3	Ag2	9.87	12.74	2.88	137.79	0	494.41	2.43	3.17	0	4	0	0	0
DIS-1126-1009-E01	DIS-1126-1009-E01-TP3-ag2	MIS-C	1	3	Ag2	23.69	21.13	11.79	161.33	39.79	643.36	7.03	11.59	46.26	21.87	0.08	0.39	97.31
DIS-1126-1009-E01	DIS-1126-1009-E01-TP3-mit	MIS-C	1	3	mit	536.31	3174.18	38.28	650.97	115.51	2339.18	7.9	11.51	77.9	43.65	23.29	117.94	1769.94
DIS-1126-1009-E01	DIS-1126-1009-E01-TP3-mit	MIS-C	1	3	mit	463.61	2108.11	26.49	521.04	12.93	1219.13	5.41	7.28	0	30.75	0.84	90.65	1318.16
DIS-1126-1009-E01	DIS-1126-1009-E01-TP3-nil	MIS-C	1	3	nil	1.46	0.71	4.98	89.45	0	392.28	3.35	4.92	0	6.13	0	0	0.01
DIS-1126-1009-E01	DIS-1126-1009-E01-TP3-nil	MIS-C	1	3	nil	36.29	13.99	84.14	196.3	339.97	2109.07	15.3	27.15	225.86	66.77	109.43	5.25	419.24
DIS-1106-1117-E01	QFN-1007ag1	MIS-C	1	3	Ag1	5.97	0	0	104.07	0	237.8	0	0.93	0	0	0	0.72	0
DIS-1106-1117-E01	QFN-1007ag1	MIS-C	1	3	Ag1	64.32	5.29	32.5	258.12	23.93	1700.55	2.27	12.6	137.81	16.49	0	12.52	116.63
DIS-1106-1117-E01	QFN-1007ag2	MIS-C	1	3	Ag2	14.2	1.54	0.04	196.58	0	340.7	0.01	0.97	0	0	0	1.18	0
DIS-1106-1117-E01	QFN-1007ag2	MIS-C	1	3	Ag2	44.28	5.69	6.66	313.45	0	974.74	0.35	5.53	33.21	0.23	0	3.66	2.34
DIS-1106-1117-E01	QFN-1007mit	MIS-C	1	3	mit	34.84	247.14	0.01	250.7	0	504.86	0	0	0	0	0	78.49	2310.43
DIS-1106-1117-E01	QFN-1007mit	MIS-C	1	3	mit	10.38	322.36	0	375.23	0	503.25	0	0	0	0	0	82.65	2088.26
DIS-1106-1117-E01	QFN-1007nil	MIS-C	1	3	nil	5.51	1.63	12.95	9.28	0	223.35	0	1.64	0	0	0	0.88	0
DIS-1106-1117-E01	QFN-1007nil	MIS-C	1	3	nil	21.14	2.29	3.67	22	0	344.79	0.21	3.81	0	0	0	2.47	0
Healthy_adult_control_8	QFN-1082mit	HAC	1	3	mit	427.49	12180.7	9092.78	1889.86	0	18793.7	0.05	0	0	1279.79	0.31	1159.94	272867
Healthy_adult_control_8	QFN-1082mit	HAC	1	3	mit	327.18	5591.75	5609.83	1353.96	0	5411.88	0	0	0	867.44	0	732.53	76746.1
Healthy_adult_control_13	QFN-1094Ag2	HAC	1	3	Ag2	15.23	2.49	12.81	1279.75	68.2	846.84	2.6	4.36	0	2.82	1.01	9.65	307.32
Healthy_adult_control_13	QFN-1094Ag2	HAC	1	3	Ag2	15.23	2.49	12.81	1279.75	68.2	846.84	2.6	4.36	0	2.82	1.01	9.65	307.32
DIS-1101-1510-E01	QFN-1100ag1	MIS-C	1	1	Ag1	270.43	3075.77	262.34	171.12	105.98	9391.34	1.91	4.72	125.4	7.45	0	75.76	78.61
DIS-1101-1510-E01	QFN-1100ag1	MIS-C	1	1	Ag1	251.22	2667.55	236.96	153.84	88.57	8721.75	1.06	2.49	105.93	2.36	0	63.69	43.48
DIS-1101-1510-E01	QFN-1100ag2	MIS-C	1	1	Ag2	227.38	2024.54	249.51	147.27	52.98	6529.84	1.64	2.44	86.71	3.28	0	49.92	27.85
DIS-1101-1510-E01	QFN-1100ag2	MIS-C	1	1	Ag2	235.3	2227.54	245.06	153.97	55.35	7426.09	1.1	3.91	97.63	5.36	0	60.02	68.37
DIS-1101-1510-E01	QFN-1100mit	MIS-C	1	1	mit	528.57	2969.18	119.86	328.35	30.05	8595.92	1.34	3.54	102.24	2.7	0	40.58	99.85
DIS-1101-1510-E01	QFN-1100mit	MIS-C	1	1	mit	506.99	2757.08	121.6	318	48.22	7031.09	1.49	2.66	89.84	4.98	0	37.34	109.49
DIS-1101-1510-E01	QFN-1100nil	MIS-C	1	1	nil	185.71	1752.92	279.53	148.94	49.41	NA	NA	NA	NA	NA	0	72.12	NA
DIS-1101-1510-E01	QFN-1100nil	MIS-C	1	1	nil	211.49	2039.29	NA	152.17	NA	NA	NA	NA	NA	NA	NA	75.48	NA
DIS-1101-1534-E01	QFN-1110ag1	SBI	1	2	Ag1	344	2415.29	94.46	54.84	410.12	11565.9	4.99	13.92	443.41	39.33	0	42.1	317.05
DIS-1101-1534-E01	QFN-1110ag1	SBI	1	2	Ag1	367.44	2626.48	111.54	60.04	441.89	11283	7.28	18.72	528.4	52.89	0	50.26	401.4
DIS-1101-1534-E01	QFN-1110ag2	SBI	1	2	Ag2	149.3	1558.76	38.62	35.1	258.61	3304.92	3.01	10.03	360.62	22.47	0	28.89	114.03
DIS-1101-1534-E01	QFN-1110ag2	SBI	1	2	Ag2	201.52	2848.69	89.04	56.06	390.52	8450.82	3.55	11.2	408.08	36.82	0	40.23	280.18
DIS-1101-1534-E01	QFN-1110mit	SBI	1	2	mit	641.41	4941.96	106.32	221.16	251.51	4069.65	3.04	8.26	355.04	25.52	0	41.3	382.82
DIS-1101-1534-E01	QFN-1110mit	SBI	1	2	mit	228.83	238.88	7741.87	42.74	1518	856.51	1.1	2.01	178.84	1.98	0	26.35	86
DIS-1106-1216-E01	QFN-1135ag1	MIS-C	1	1	Ag1	38.2	35.98	13.25	1116.21	63.56	495.52	3.04	5.17	143.81	5.87	5.81	188.85	76.78
DIS-1106-1216-E01	QFN-1135ag1	MIS-C	1	1	Ag1	25.08	30.87	4.98	1045.13	10.52	478.4	1.96	2.49	76.94	0.71	0	170.17	36.69
DIS-1106-1216-E01	QFN-1135ag2	MIS-C	1	1	Ag2	18.32	27.49	3.88	1001.66	0	378.7	0.98	0.95	46.26	0	0	133.86	27.85
DIS-1106-1216-E01	QFN-1135ag2	MIS-C	1	1	Ag2	19.35	27.31	1.66	881.64	0	362.57	1.48	1.5	47.55	0	0	149.86	14.15
DIS-1106-1216-E01	QFN-1135mit	MIS-C	1	1	mit	23.18	17.89	1.23	997.16	19.02	1511.95	1.13	1.34	69.02	0	0	126.82	20.64
DIS-1106-1216-E01	QFN-1135mit	MIS-C	1	1	mit	NA	NA	NA	NA	NA	NA	NA	NA	NA	NA	NA	NA	NA
DIS-1106-1216-E01	QFN-1135nil	MIS-C	1	1	nil	30.94	32.22	7.55	1149.25	30.05	262.52	2.54	4.26	141.7	3.05	3.19	186.57	57.3
DIS-1106-1216-E01	QFN-1135nil	MIS-C	1	1	nil	21.91	25.89	5.45	1017.83	3.5	216.61	1.86	2.3	76.94	0.19	1.01	167.38	40.83
DIS-1106-1234-E01	QFN-1166Ag2	SVI	1	1	Ag2	16.52	203.41	6.29	1421.47	34.93	392.28	0.82	8.73	173.46	4.24	14.22	249.77	210.71
DIS-1106-1234-E01	QFN-1166Ag2	SVI	1	1	Ag2	27.72	259.67	10.09	1693.81	97.35	507.28	1.56	13.38	227.54	7.25	43.41	295.67	278.09
DIS-1106-1234-E01	QFN-1166mit	SVI	1	1	mit	7.4	134.29	1.98	1292.13	0	226.5	0.07	2.58	50.68	0	0.69	142.41	114.68
DIS-1106-1234-E01	QFN-1166mit	SVI	1	1	mit	10.63	160.02	2.33	1278.83	32.49	263.64	0.26	3.76	95.93	0.53	3.99	177.21	194.84
DIS-1106-1234-E01	QFN-1166nil	SVI	1	1	nil	11.9	169.14	1.98	1167.68	17.8	241.94	0.24	4.54	90.72	0.4	6.82	175.05	148.49
DIS-1106-1234-E01	QFN-1166nil	SVI	1	1	nil	3.73	128.5	0.97	974.09	1.33	178.12	0.27	2.88	29.78	0	0	139.29	78.61
DIS-1101-1334-E01	WDCag1	MIS-C	1	1	Ag1	0	0	0	124.78	0	52.94	0	0	0	0	0	0	0
DIS-1101-1334-E01	WDCag1	MIS-C	1	1	Ag1	0	0.19	0	181.17	0	94.97	0.04	0	0	0	0	2.17	0
DIS-1101-1334-E01	WDCag2	MIS-C	1	1	Ag2	0	0	0	59.58	0	24.95	0	0	0	0	0	0	0
DIS-1101-1334-E01	WDCag2	MIS-C	1	1	Ag2	0	0.05	0	127.83	0	85.87	0	0	0	0	0	0.39	0
DIS-1101-1334-E01	WDCmit	MIS-C	1	1	mit	0	0.9	0	78.25	0	209.59	0	0	0	0	0	0	0
DIS-1101-1334-E01	WDCmit	MIS-C	1	1	mit	4.27	45.28	0	263.41	0	2348.61	0.27	0	0	6.33	0	5.53	0
DIS-1101-1334-E01	WDCnil	MIS-C	1	1	nil	0	0	0	107.06	0	66.68	0	0	0	0	0	0	0
DIS-1101-1334-E01	WDCnil	MIS-C	1	1	nil	0	0	0	78.95	0	32.64	0	0	0	0	0	0	0
HC_plasma	HC_plasma_4	TC	1	3	HC	49.63	1.43	0.53	74.87	0	4.92	0.63	3.24	129.11	0	0	1.32	0
HC_plasma	HC_plasma_4	TC	1	3	HC	103.06	6.7	5.92	114.25	0	16.01	2.95	9.82	262.52	1.82	0.11	4.2	1.31
DIS-1106-1115-E01	DIS-1106-1115-Tp1-ag1	MIS-C	1	1	Ag1	91.68	231.79	29.53	1901.10	416.09	2021.81	4.22	9.96	573.51	22.89	36.19	48.78	361.55
DIS-1106-1115-E01	DIS-1106-1115-Tp1-ag1	MIS-C	1	1	Ag1	44.76	128.87	9.34	1404.29	194.68	1181.70	0.58	1.34	232.66	3.59	0.00	26.92	146.58
DIS-1106-1115-E01	DIS-1106-1115-Tp1-ag2	MIS-C	1	1	Ag2	66.53	143.78	15.28	1406.08	194.68	2751.86	0.92	1.90	246.72	7.27	0.00	29.50	156.18
DIS-1106-1115-E01	DIS-1106-1115-Tp1-ag2	MIS-C	1	1	Ag2	88.88	182.22	25.90	1597.60	299.67	3551.59	3.24	6.61	426.65	18.57	3.33	40.60	258.72
DIS-1106-1115-E01	DIS-1106-1115-Tp1-mit	MIS-C	1	1	mit	103.82	1410.69	60.86	2093.96	164.41	12464.94	1.60	3.36	221.62	15.52	0.00	67.95	2073.02
DIS-1106-1115-E01	DIS-1106-1115-Tp1-mit	MIS-C	1	1	mit	115.08	1638.02	69.48	2083.93	171.33	12875.28	2.48	4.46	232.66	16.78	0.00	81.96	2230.59
DIS-1106-1115-E01	DIS-1106-1115-Tp1-nil	MIS-C	1	1	nil	43.42	137.07	17.20	1339.31	157.36	492.10	0.34	0.97	236.95	1.72	0.00	22.83	117.24
DIS-1106-1115-E01	DIS-1106-1115-Tp1-nil	MIS-C	1	1	nil	84.46	248.17	43.94	1749.12	403.70	890.32	3.24	6.68	553.63	15.77	30.01	49.33	285.78
DIS-1106-1131-E01	QFN-1014ag1	MIS-C	1	1	Ag1	37.92	30.70	2.71	170.52	0.00	542.96	0.79	1.53	185.10	0.00	0.00	8.61	11.29
DIS-1106-1131-E01	QFN-1014ag1	MIS-C	1	1	Ag1	51.30	35.20	7.93	179.69	0.00	613.49	1.43	3.67	260.14	0.00	0.00	12.18	15.41
DIS-1106-1131-E01	QFN-1014ag2	MIS-C	1	1	Ag2	44.76	32.93	5.05	164.91	0.00	632.81	0.89	2.28	219.35	0.00	0.00	9.97	10.01
DIS-1106-1131-E01	QFN-1014ag2	MIS-C	1	1	Ag2	52.58	35.42	6.21	171.84	0.00	659.11	1.27	2.96	249.45	0.00	0.00	11.90	19.16
DIS-1106-1131-E01	QFN-1014mit	MIS-C	1	1	mit	40.35	30.99	5.21	749.75	0.00	659.51	0.70	1.24	168.47	0.00	0.00	16.78	40.91
DIS-1106-1131-E01	QFN-1014mit	MIS-C	1	1	mit	60.91	38.83	13.39	871.96	0.00	817.71	1.60	3.45	279.28	0.52	0.00	27.20	93.12
DIS-1106-1131-E01	QFN-1014nil	MIS-C	1	1	nil	46.42	36.57	7.41	167.00	0.00	323.88	1.31	2.96	256.17	0.00	0.00	11.21	7.63
DIS-1106-1131-E01	QFN-1014nil	MIS-C	1	1	nil	52.58	39.29	7.58	172.39	0.00	340.03	1.41	3.54	298.61	0.00	0.00	13.08	10.65
DIS-1101-1357-E01	QFN-1016ag1	MIS-C	1	1	Ag1	88.11	29.33	47.26	75.65	330.74	1870.65	9.21	14.72	306.77	21.50	12304.83	8.85	54.31
DIS-1101-1357-E01	QFN-1016ag1	MIS-C	1	1	Ag1	88.75	29.69	53.53	74.14	355.53	1866.82	10.51	16.70	322.03	22.89	11438.21	9.02	61.40
DIS-1101-1357-E01	QFN-1016ag2	MIS-C	1	1	Ag2	176.93	148.89	144.78	126.79	738.36	4460.03	41.65	63.80	796.65	90.17	94572.07	28.70	267.70
DIS-1101-1357-E01	QFN-1016ag2	MIS-C	1	1	Ag2	92.18	63.85	48.10	80.04	340.77	1970.00	10.21	15.83	322.59	22.19	11645.57	8.51	67.01
DIS-1101-1357-E01	QFN-1016mit	MIS-C	1	1	mit	695.22	16873.61	1778.46	2730.62	612.33	12512.53	35.57	47.97	656.02	336.42	42521.36	995.55	18870.70
DIS-1101-1357-E01	QFN-1016mit	MIS-C	1	1	mit	503.71	13834.09	1014.83	2081.42	368.78	8851.25	12.94	15.91	310.21	153.55	10741.33	600.99	12732.82
DIS-1101-1357-E01	QFN-1016nil	MIS-C	1	1	nil	188.14	176.69	173.44	104.24	762.74	2146.79	40.57	63.27	788.47	90.54	123550.00	30.33	264.70
DIS-1101-1357-E01	QFN-1016nil	MIS-C	1	1	nil	92.81	73.98	60.23	59.97	355.53	887.31	10.21	15.59	331.37	22.28	11487.74	8.58	68.15
DIS-1101-1375-E01	QFN-1029ag1	MIS-C	1	1	Ag1	220.95	156.45	47.68	223.39	85.98	5144.16	5.24	14.64	303.29	23.41	0.00	66.01	158.25
DIS-1101-1375-E01	QFN-1029ag1	MIS-C	1	1	Ag1	226.15	160.66	55.20	224.58	76.68	5377.14	5.33	14.28	306.77	22.02	0.00	62.45	126.43
DIS-1101-1375-E01	QFN-1029ag2	MIS-C	1	1	Ag2	213.42	120.83	43.10	220.12	90.48	4451.80	4.96	13.93	275.54	22.54	0.00	64.74	157.56
DIS-1101-1375-E01	QFN-1029ag2	MIS-C	1	1	Ag2	215.60	127.68	56.88	221.23	81.38	4711.55	5.47	15.11	320.37	24.98	0.00	65.34	156.18
DIS-1101-1375-E01	QFN-1029nil	MIS-C	1	1	nil	268.88	141.67	106.76	289.51	297.01	4273.43	16.93	45.46	671.15	66.26	40.09	161.24	408.91
DIS-1101-1375-E01	QFN-1029nil	MIS-C	1	1	nil	156.22	65.22	41.45	200.95	81.38	2323.49	4.63	13.69	304.45	21.15	0.00	79.80	135.75
DIS-1101-1403-E01	QFN-1041ag1	MIS-C	1	1	Ag1	88.88	12.09	38.14	103.81	451.05	3144.91	5.99	41.20	967.87	57.88	0.00	50.08	194.20
DIS-1101-1403-E01	QFN-1041ag1	MIS-C	1	1	Ag1	85.51	12.66	35.87	99.54	399.14	2865.06	5.61	41.96	861.72	54.60	0.00	42.29	187.05
DIS-1101-1403-E01	QFN-1041ag2	MIS-C	1	1	Ag2	192.37	38.33	91.80	148.66	731.98	7789.37	15.54	94.26	1471.33	138.65	2.18	89.38	435.46
DIS-1101-1403-E01	QFN-1041ag2	MIS-C	1	1	Ag2	99.73	13.02	27.71	93.31	356.74	3397.19	4.22	33.41	810.85	44.81	0.00	30.68	135.75
DIS-1101-1403-E01	QFN-1041mit	MIS-C	1	1	mit	182.01	107.24	90.54	210.04	664.51	7551.43	12.46	70.09	1293.32	104.59	0.00	71.26	394.90
DIS-1101-1403-E01	QFN-1041mit	MIS-C	1	1	mit	0.00	0.00	0.00	0.00	0.00	2.48	0.00	0.00	0.00	0.00	67.66	0.13	0.09
DIS-1101-1403-E01	QFN-1041nil	MIS-C	1	1	nil	73.93	10.95	31.57	98.65	427.19	2133.18	4.91	39.78	894.34	52.51	0.00	46.60	175.71
DIS-1101-1403-E01	QFN-1041nil	MIS-C	1	1	nil	76.69	9.96	30.76	96.03	367.58	1810.90	4.87	38.19	843.57	50.79	0.00	42.90	174.30
DIS-1106-1166-E01	QFN-1059ag1	MIS-C	1	3	Ag1	66.82	154.24	6.55	1578.81	291.65	12445.11	4.54	2.86	219.35	1.98	7.09	6.86	57.01
DIS-1106-1166-E01	QFN-1059ag1	MIS-C	1	3	Ag1	68.84	159.44	5.54	1615.16	NA	12276.76	4.40	3.29	205.31	3.04	0.77	7.56	56.47
DIS-1106-1166-E01	QFN-1059ag2	MIS-C	1	3	Ag2	184.65	404.96	41.24	3254.82	NA	26549.41	27.41	30.92	742.41	36.70	141.67	27.97	353.05
DIS-1106-1166-E01	QFN-1059ag2	MIS-C	1	3	Ag2	140.58	284.73	24.69	2205.88	736.77	14975.98	22.68	22.72	631.85	27.45	77.31	22.10	275.22
DIS-1106-1166-E01	QFN-1059mit	MIS-C	1	3	mit	93.69	353.80	16.05	1687.89	472.14	13601.59	9.31	9.31	382.22	9.30	25.20	11.56	307.03
DIS-1106-1166-E01	QFN-1059mit	MIS-C	1	3	mit	113.14	440.84	28.72	1910.50	664.51	16010.02	15.13	15.27	568.41	18.57	59.38	15.94	460.52
DIS-1106-1176-E01	QFN-1068ag1	SVI	1	1	Ag1	82.62	297.95	87.59	2475.67	226.05	1902.17	15.90	38.98	601.41	36.70	31.81	78.54	1676.49
DIS-1106-1176-E01	QFN-1068ag1	SVI	1	1	Ag1	69.98	237.65	58.97	2266.97	123.80	1547.49	6.93	20.19	385.62	18.23	1.10	62.59	1213.25
DIS-1106-1176-E01	QFN-1068ag2	SVI	1	1	Ag2	89.64	283.44	96.02	2256.36	139.13	1639.65	7.20	19.50	372.86	17.29	3.33	62.18	1187.74
DIS-1106-1176-E01	QFN-1068ag2	SVI	1	1	Ag2	92.31	293.52	100.23	2446.23	167.88	1856.24	7.17	19.94	398.07	20.12	2.55	69.42	1223.73
DIS-1106-1176-E01	QFN-1068mit	SVI	1	1	mit	230.12	2148.22	548.82	3338.48	153.79	19074.94	8.84	23.24	413.92	38.32	5.79	175.13	6346.82
DIS-1106-1176-E01	QFN-1068mit	SVI	1	1	mit	252.54	2391.03	597.75	3311.64	188.14	20196.06	8.57	24.49	423.04	42.28	6.22	201.96	6841.55
DIS-1106-1176-E01	QFN-1068nil	SVI	1	1	nil	124.61	373.06	134.92	1749.16	129.64	1138.78	6.52	20.79	393.31	16.87	0.00	49.06	608.42
DIS-1106-1176-E01	QFN-1068nil	SVI	1	1	nil	101.30	311.42	120.43	1594.16	99.22	923.43	6.66	18.94	360.79	14.51	1.10	38.88	510.79
Healthy Adult Control 2	QFN-1074ag2	HAC	1	3	Ag2	292.08	2370.83	710.70	4591.68	238.06	15798.17	4.00	8.97	370.87	6.81	90.21	12.32	1354.38
Healthy Adult Control 2	QFN-1074ag2	HAC	1	3	Ag2	306.56	2530.58	753.63	4306.36	238.06	15681.35	4.00	9.88	382.70	6.96	107.68	13.01	1464.14
Healthy Adult Control 2	QFN-1074nil	HAC	1	3	nil	149.99	802.38	163.20	242.85	178.14	5442.33	3.03	6.32	292.68	2.70	35.41	5.93	10.01
Healthy Adult Control 2	QFN-1074nil	HAC	1	3	nil	158.32	853.14	174.48	252.78	171.33	5908.27	3.03	6.32	315.88	3.17	30.78	6.06	7.07
Healthy Adult Control 3	QFN-1075ag1	HAC	1	3	Ag1	145.03	460.17	142.68	2344.89	389.93	9020.24	2.15	30.60	549.14	18.91	0.00	14.34	580.85
Healthy Adult Control 3	QFN-1075ag1	HAC	1	3	Ag1	138.13	445.51	130.94	2301.31	357.95	8851.25	1.75	29.12	517.75	15.18	0.00	12.67	545.41
Healthy Adult Control 3	QFN-1075ag2	HAC	1	3	Ag2	97.16	24.99	88.01	2335.63	362.79	1773.44	1.95	29.40	545.38	14.68	0.00	14.30	559.59
Healthy Adult Control 3	QFN-1075ag2	HAC	1	3	Ag2	97.16	24.99	88.01	2335.63	362.79	1773.44	1.95	29.40	545.38	14.68	0.00	14.30	559.59
Healthy Adult Control 8	QFN-1082ag2	HAC	1	3	Ag2	71.12	225.48	106.12	5254.07	943.43	16246.07	9.81	22.24	755.75	11.22	231.94	16.64	1601.09
Healthy Adult Control 8	QFN-1082ag2	HAC	1	3	Ag2	29.25	97.25	42.27	3200.77	484.53	8502.79	1.75	4.12	346.32	0.00	71.95	7.06	685.51
Healthy Adult Control 8	QFN-1082mit	HAC	1	3	mit	2100.62	9012.56	3278.55	3414.02	535.30	24409.77	3.11	5.20	372.86	197.04	75.16	589.24	29470.46
Healthy Adult Control 8	QFN-1082mit	HAC	1	3	mit	1976.12	9663.06	3143.89	3522.34	518.70	25888.80	3.16	5.34	358.75	199.75	77.31	568.34	29316.86
Healthy Adult Control 8	QFN-1082nil	HAC	1	3	nil	132.09	1029.43	117.49	216.44	411.61	9839.24	1.64	4.19	313.62	0.00	27.22	4.32	7.92
Healthy Adult Control 8	QFN-1082nil	HAC	1	3	nil	139.77	1061.39	120.43	219.47	429.39	9852.35	1.64	5.06	340.50	0.41	31.55	4.38	8.20
DIS-1106-1234-E01	QFN-1160ag1	SVI	1	1	Ag1	153.70	313.30	24.69	928.64	39.11	1758.34	0.52	31.40	271.76	13.52	0.00	38.40	91.89
DIS-1106-1234-E01	QFN-1160ag1	SVI	1	1	Ag1	248.77	574.22	47.47	1283.62	188.14	2970.31	3.62	69.07	587.94	44.81	0.00	123.09	359.23
DIS-1106-1234-E01	QFN-1160ag2	SVI	1	1	Ag2	170.94	324.03	24.69	1448.18	76.68	993.85	0.67	33.41	336.76	18.23	0.00	54.25	1043.87
DIS-1106-1234-E01	QFN-1160ag2	SVI	1	1	Ag2	164.75	308.86	21.51	1469.19	39.11	972.19	0.49	29.56	287.87	14.68	0.00	43.14	943.38
DIS-1106-1234-E01	QFN-1160mit	SVI	1	1	mit	185.70	366.11	47.68	1721.22	90.48	3485.94	1.02	37.47	325.35	21.15	0.00	58.07	392.56
DIS-1106-1234-E01	QFN-1160mit	SVI	1	1	mit	193.99	378.05	55.20	1740.33	103.47	3582.30	1.15	36.04	331.37	23.76	0.00	57.13	408.91
DIS-1106-1234-E01	QFN-1160nil	SVI	1	1	nil	303.31	735.34	62.33	1491.29	252.68	3929.06	5.57	94.15	699.47	65.35	14.88	173.54	466.01
DIS-1106-1234-E01	QFN-1160nil	SVI	1	1	nil	247.81	480.28	45.60	1087.72	207.48	2510.61	3.37	70.02	580.04	44.90	0.00	126.62	348.43
DIS-1101-1335-E01	ZS (2) mit	MIS-C	1	1	mit	104.06	103.87	21.11	1763.50	0.00	1521.56	0.70	3.77	145.56	6.81	12.29	85.82	142.50
DIS-1101-1335-E01	ZS (2) mit	MIS-C	1	1	mit	111.20	113.29	24.09	1812.69	42.21	1615.00	0.99	4.59	150.00	7.27	12.06	91.95	150.68
DIS-1101-1335-E01	ZS (2) nil	MIS-C	1	1	nil	63.30	90.02	8.99	1634.64	0.00	597.99	0.07	1.63	0.00	0.63	0.00	78.61	40.42
DIS-1101-1335-E01	ZS (2) nil	MIS-C	1	1	nil	73.93	102.18	11.16	1654.41	0.00	656.80	0.20	2.80	102.01	2.63	1.10	93.59	61.40
HC_plasma	HC_plasma_13	TC	1	3	HC	60.61	2.11	0.00	101.13	0.00	6.49	0.36	2.00	157.45	0.00	0.00	1.42	2.35
HC_plasma	HC_plasma_13	TC	1	3	HC	58.49	1.86	0.30	99.99	0.00	5.93	0.29	2.17	147.80	0.00	0.00	1.93	1.63
DIS-1106-1106-E01	DIS-1106-1106-E01-TP3-mit	MIS-C	1	3	mit	268.01	6580.01	522.74	2367.06	354.03	16338.69	10.01	24.96	364.14	63.34	19.36	138.02	9292.96
DIS-1106-1106-E01	DIS-1106-1106-E01-TP3-mit	MIS-C	1	3	mit	280.70	6290.38	531.25	2210.08	352.65	14788.05	10.47	27.37	378.38	68.92	21.42	142.65	9842.46
DIS-1106-1128-E01	QFN-1027ag2	MIS-C	1	1	Ag2	109.22	901.89	486.16	460.69	0.00	21715.08	0.00	0.00	0.00	9.21	0.00	3.45	199.69
DIS-1106-1128-E01	QFN-1027ag2	MIS-C	1	1	Ag2	113.40	947.33	483.80	460.07	13.82	20852.55	0.00	0.00	0.00	8.62	0.00	3.71	216.52
DIS-1106-1063-E01	QFN-1053ag1	Inflammatory syndrome	1	1	Ag1	612.00	2367.96	278.61	188.96	371.74	20735.79	4.91	16.16	359.32	42.49	0.00	50.36	188.88
DIS-1106-1063-E01	QFN-1053ag1	Inflammatory syndrome	1	1	Ag1	582.64	2193.23	252.78	173.80	337.19	21908.54	4.33	14.53	310.96	33.63	0.00	43.92	164.22
DIS-1106-1171-E01	QFN-1067ag1	MIS-C	1	3	Ag1	54.02	30.18	59.55	426.14	328.58	4262.10	9.29	17.70	235.10	54.93	61.24	10.94	207.46
DIS-1106-1171-E01	QFN-1067ag1	MIS-C	1	3	Ag1	64.69	35.05	69.10	436.57	379.75	4409.83	12.01	22.07	279.92	71.24	99.68	16.18	276.97
Healthy_adult_control_2	QFN-1074ag2	HAC	1	3	Ag2	234.55	1979.95	451.71	2626.59	128.19	13633.62	1.45	4.59	203.45	3.29	19.77	9.77	876.12
Healthy_adult_control_2	QFN-1074ag2	HAC	1	3	Ag2	255.38	2107.76	498.12	2663.77	171.60	14966.31	1.64	5.80	227.28	5.02	35.13	10.72	1022.26
Healthy_adult_control_2	QFN-1074nil	HAC	1	3	nil	146.15	834.65	139.35	159.18	158.64	6128.92	1.86	5.86	227.64	2.02	22.67	7.32	3.17
Healthy_adult_control_2	QFN-1074nil	HAC	1	3	nil	128.09	699.86	127.04	146.84	142.71	5123.39	1.62	4.43	192.03	1.47	16.52	5.90	3.60
DIS-1101-1578-E01	QFN-1084nil	Inflammatory syndrome	1	1	nil	264.07	575.51	253.52	735.33	183.00	9078.55	5.55	23.00	544.51	17.46	0.00	18.15	68.06
DIS-1101-1578-E01	QFN-1084nil	Inflammatory syndrome	1	1	nil	185.84	342.58	145.40	573.34	86.43	6043.67	1.26	7.03	263.24	3.05	0.00	10.30	19.56
Healthy_adult_control_10	QFN-1088ag2	HAC	1	3	Ag2	95.01	377.94	177.20	889.82	194.01	9027.85	1.58	4.75	205.37	1.96	0.00	11.93	184.12
Healthy_adult_control_10	QFN-1088ag2	HAC	1	3	Ag2	97.38	410.55	186.19	904.02	203.72	9822.85	1.36	5.41	207.29	2.94	0.00	12.29	199.69
Healthy_adult_control_11	QFN-1089ag1	HAC	1	3	Ag1	432.78	566.68	240.19	1765.74	98.60	11827.47	1.54	2.34	0.00	6.01	0.00	3.50	412.02
Healthy_adult_control_11	QFN-1089ag1	HAC	1	3	Ag1	398.24	507.11	216.05	1693.51	61.81	10880.17	1.30	1.85	0.00	4.63	0.00	3.40	381.54
Healthy_adult_control_11	QFN-1089ag2	HAC	1	3	Ag2	100.51	131.57	65.28	1723.79	38.49	5672.00	0.95	1.03	0.00	2.49	0.00	3.87	344.52
Healthy_adult_control_11	QFN-1089ag2	HAC	1	3	Ag2	110.95	148.34	68.33	1767.26	83.22	6126.90	1.20	1.76	0.00	4.76	0.00	4.29	362.87
Healthy_adult_control_11	QFN-1089mit	HAC	1	3	mit	2320.46	33918.24	4533.43	2071.21	61.81	18589.78	5.49	1.43	0.00	1015.71	0.00	635.11	109641.67
Healthy_adult_control_11	QFN-1089mit	HAC	1	3	mit	0.00	0.00	0.00	4.49	0.00	17.06	0.00	0.00	0.00	0.00	33.81	0.11	0.03
Healthy_adult_control_11	QFN-1089nil	HAC	1	3	nil	116.80	133.37	36.06	629.55	13.82	2649.56	1.41	2.04	0.00	3.88	0.00	1.76	93.85
Healthy_adult_control_11	QFN-1089nil	HAC	1	3	nil	131.67	160.12	43.02	675.23	109.91	2947.14	1.76	2.90	33.46	5.81	0.00	1.95	109.12
Healthy_adult_control_11	QFN-1095ag1	HAC	1	3	Ag1	52.69	77.96	40.57	645.66	222.39	1182.72	2.40	13.37	388.72	18.13	0.00	19.72	257.33
Healthy_adult_control_11	QFN-1095ag1	HAC	1	3	Ag1	54.97	64.24	43.21	646.83	207.53	1012.52	2.93	14.18	403.92	19.31	0.00	21.46	265.88
HC_plasma	HC_plasma_20	TC	1	3	HC	64.96	4.47	3.29	96.92	0.00	12.33	1.71	9.03	297.82	1.37	0.00	4.82	2.75
HC_plasma	HC_plasma_20	TC	1	3	HC	38.37	0.64	0.00	72.36	0.00	4.28	0.08	0.47	82.22	0.00	0.00	1.37	0.00
DIS-1106-1111-E01	DIS-1106-1111-TP3-ag1	MIS-C	1	3	Ag1	32.90	10.72	22.57	125.45	114.26	1382.03	2.28	18.41	305.86	12.95	3.18	18.61	110.15
DIS-1106-1111-E01	DIS-1106-1111-TP3-ag1	MIS-C	1	3	Ag1	31.02	10.72	20.32	123.17	121.17	1402.59	1.98	17.29	296.20	13.11	0.00	16.92	94.30
DIS-1106-1111-E01	DIS-1106-1111-TP3-mit	MIS-C	1	3	mit	58.58	120.28	48.68	1160.71	109.48	11376.28	2.09	17.15	284.02	34.34	26.91	31.91	1680.88
DIS-1106-1111-E01	DIS-1106-1111-TP3-mit	MIS-C	1	3	mit	61.14	128.15	52.79	1171.87	134.20	11001.65	2.10	17.71	293.94	35.90	23.60	33.83	1734.79
DIS-1106-1111-E01	DIS-1106-1111-TP3-nil	MIS-C	1	3	nil	30.40	9.79	20.64	103.64	104.55	1028.18	1.77	15.77	271.48	10.05	0.03	13.07	69.35
DIS-1106-1111-E01	DIS-1106-1111-TP3-nil	MIS-C	1	3	nil	32.90	10.36	21.93	107.13	91.42	1075.18	2.03	16.49	290.91	11.64	1.04	15.53	69.35
Healthy_adult_control_13	QFN-1094ag1	HAC	1	3	Ag1	34.74	3.41	27.11	1022.57	166.97	1398.55	4.03	7.58	0.00	7.72	6.70	12.92	209.58
Healthy_adult_control_13	QFN-1094ag1	HAC	1	3	Ag1	0.00	0.00	0.00	0.00	0.00	0.33	0.00	0.00	0.00	0.00	25.25	0.22	0.00
Healthy_adult_control_13	QFN-1094ag1	HAC	1	3	Ag1	32.90	3.36	25.16	1038.91	138.34	1280.25	3.31	6.72	0.00	7.27	7.74	11.58	203.39
Healthy_adult_control_13	QFN-1094ag1	HAC	1	3	Ag1	33.82	3.62	28.09	1030.86	159.70	1308.09	3.65	7.71	0.00	7.72	7.21	11.96	195.92
Healthy_adult_control_13	QFN-1094ag2	HAC	1	3	Ag2	33.82	3.73	29.40	1487.32	149.30	954.29	3.59	6.60	0.00	7.27	14.02	13.31	291.12
Healthy_adult_control_13	QFN-1094ag2	HAC	1	3	Ag2	33.67	3.94	29.08	1476.35	155.98	1015.66	3.62	6.81	0.00	6.53	9.88	12.20	273.52
Healthy_adult_control_13	QFN-1094mit	HAC	1	3	mit	740.47	13464.69	724.26	1908.22	155.98	12493.27	4.22	7.27	0.00	53.59	26.49	520.81	18193.43
Healthy_adult_control_13	QFN-1094mit	HAC	1	3	mit	757.30	12878.04	768.06	1764.38	166.97	11547.01	4.42	7.46	0.00	58.16	26.08	524.07	18935.00
Healthy_adult_control_21	QFN-1150ag1	HAC	1	3	Ag1	163.85	125.58	71.50	478.20	287.17	1405.15	7.24	18.48	343.94	48.48	26.49	26.12	464.32
Healthy_adult_control_21	QFN-1150ag1	HAC	1	3	Ag1	174.87	133.41	81.58	485.44	284.82	1453.19	7.94	22.20	365.46	57.65	29.41	30.28	495.45
Healthy_adult_control_21	QFN-1150ag2	HAC	1	3	Ag2	177.77	375.50	117.66	418.45	286.00	1257.93	7.94	20.09	367.41	55.46	27.11	30.05	451.53
Healthy_adult_control_21	QFN-1150ag2	HAC	1	3	Ag2	167.09	345.11	106.63	404.85	278.87	1198.70	6.90	18.83	339.17	50.36	22.37	28.26	431.12
Healthy_adult_control_21	QFN-1150mit	HAC	1	3	mit	751.44	19717.07	935.98	1962.11	359.91	21341.83	51.16	111.07	732.17	424.14	75.89	1448.56	25716.77
Healthy_adult_control_21	QFN-1150mit	HAC	1	3	mit	687.78	18445.64	804.83	1875.14	320.72	19596.76	38.39	88.07	625.44	337.59	47.68	1239.01	21537.50
Healthy_adult_control_21	QFN-1150nil	HAC	1	3	nil	124.07	46.21	46.21	93.18	288.34	876.67	5.30	14.94	389.82	36.07	17.54	15.11	242.52
Healthy_adult_control_21	QFN-1150nil	HAC	1	3	nil	115.96	40.06	41.93	89.66	266.66	782.81	3.97	10.61	323.17	32.08	13.63	14.39	224.32
Healthy_adult_control_1	QFN-1151ag1	HAC	1	3	Ag1	66.13	355.57	70.05	388.14	181.67	4945.30	0.65	0.93	240.97	0.00	0.00	6.50	152.66
Healthy_adult_control_1	QFN-1151ag1	HAC	1	3	Ag1	78.85	404.00	79.99	422.43	194.74	5476.87	0.92	1.93	269.89	0.00	0.00	7.99	187.15
Healthy_adult_control_1	QFN-1151ag2	HAC	1	3	Ag2	1889.53	21509.50	2470.18	1911.81	195.53	14263.04	4.48	1.55	263.86	361.34	1.28	620.38	32754.79
Healthy_adult_control_1	QFN-1151ag2	HAC	1	3	Ag2	1977.09	23061.79	2794.23	1987.56	233.93	14950.04	5.39	2.79	279.36	388.49	1.53	639.67	36256.58
Healthy_adult_control_1	QFN-1151mit	HAC	1	3	mit	286.67	1358.15	235.79	652.00	165.17	9094.59	0.75	0.93	237.53	0.09	0.00	17.34	203.39
Healthy_adult_control_1	QFN-1151mit	HAC	1	3	mit	326.46	1485.71	275.61	689.13	182.51	9606.12	0.87	1.28	237.53	0.52	0.00	21.62	218.81
Healthy_adult_control_1	QFN-1151nil	HAC	1	3	nil	37.17	96.11	25.48	75.58	193.94	1963.73	1.02	1.43	256.51	0.00	0.00	2.72	83.75
Healthy_adult_control_1	QFN-1151nil	HAC	1	3	nil	34.44	94.49	25.48	78.30	187.47	1968.61	0.77	1.34	237.53	0.00	0.00	2.34	76.60
DIS-1106-1253-E01	QFN-1172ag1	SBI	1	1	Ag1	56.24	5427.87	42.42	1138.73	231.15	1169.96	8.57	21.77	343.26	51.80	219.28	155.87	317.73
DIS-1106-1253-E01	QFN-1172ag1	SBI	1	1	Ag1	57.28	5156.76	41.60	1093.03	233.93	1095.35	7.78	22.48	337.46	54.10	232.08	156.57	316.58
DIS-1106-1253-E01	QFN-1172ag2	SBI	1	1	Ag2	55.71	5134.24	40.94	1071.21	240.75	1118.72	6.83	18.97	299.20	45.48	193.44	150.53	298.10
DIS-1106-1253-E01	QFN-1172ag2	SBI	1	1	Ag2	50.89	5282.42	39.61	1016.41	238.04	1145.30	7.12	18.55	283.24	46.76	145.44	136.55	275.88
DIS-1106-1253-E01	QFN-1172mit	SBI	1	1	mit	65.27	5360.03	54.11	970.11	290.67	713.85	9.24	25.43	327.40	58.41	191.96	120.41	382.50
DIS-1106-1253-E01	QFN-1172mit	SBI	1	1	mit	56.63	5471.25	43.91	994.04	238.04	684.90	7.36	21.95	296.95	48.13	180.77	102.73	335.99
DIS-1106-1253-E01	QFN-1172nil	SBI	1	1	nil	48.14	4910.64	29.73	1105.69	195.53	801.60	6.04	17.89	294.70	39.88	190.47	128.94	255.72
DIS-1106-1253-E01	QFN-1172nil	SBI	1	1	nil	56.89	5346.06	42.59	1075.46	239.40	886.53	8.20	22.48	321.04	52.91	186.57	163.36	323.46
DIS-1106-1253-E01	QFN-1173ag1	SBI	1	2	Ag1	718.70	5825.48	3289.46	638.36	63.37	39369.61	3.38	10.08	287.10	16.60	81.18	20.59	131.66
DIS-1106-1253-E01	QFN-1173ag1	SBI	1	2	Ag1	711.87	5908.10	3221.39	621.74	24.94	38218.39	3.33	9.95	284.79	16.27	75.04	20.05	136.29
DIS-1106-1253-E01	QFN-1173ag2	SBI	1	2	Ag2	490.55	2091.26	3123.46	597.34	31.78	39580.22	2.57	7.58	254.44	11.32	45.11	11.79	93.60
DIS-1106-1253-E01	QFN-1173ag2	SBI	1	2	Ag2	566.48	2294.86	3833.26	669.54	61.54	39751.12	3.38	9.89	321.75	17.70	69.30	16.44	127.67
DIS-1106-1253-E01	QFN-1173mit	SBI	1	2	mit	148.40	4419.17	1083.75	2935.19	107.04	42268.00	3.50	11.01	321.40	21.36	125.76	30.91	815.15
DIS-1106-1253-E01	QFN-1173mit	SBI	1	2	mit	140.04	4005.96	994.92	2670.93	63.37	35927.40	3.13	10.15	287.86	16.43	109.10	28.14	717.43
DIS-1106-1253-E01	QFN-1173nil	SBI	1	2	nil	635.88	2004.84	2988.81	616.77	0.00	35903.93	2.48	7.58	262.64	12.78	48.32	11.64	86.58
DIS-1106-1253-E01	QFN-1173nil	SBI	1	2	nil	663.02	1974.81	3014.99	600.80	0.00	35570.79	2.83	8.85	273.07	13.60	65.67	14.51	125.00
DIS-1106-1254-E01	QFN-1174ag1	SBI	1	1	Ag1	16.91	27.34	12.86	212.58	31.78	4859.62	4.19	10.54	165.38	8.79	24.01	20.93	48.26
DIS-1106-1254-E01	QFN-1174ag1	SBI	1	1	Ag1	21.64	31.27	13.92	238.47	63.37	5426.16	4.87	13.30	209.79	10.28	21.56	25.76	57.46
DIS-1106-1254-E01	QFN-1174ag2	SBI	1	1	Ag2	22.14	30.20	16.54	224.46	42.70	6471.81	4.81	12.25	190.73	9.89	24.22	24.02	52.90
DIS-1106-1254-E01	QFN-1174ag2	SBI	1	1	Ag2	23.62	31.10	20.80	219.52	24.94	6347.59	5.09	12.75	203.23	9.11	27.53	26.21	49.81
DIS-1106-1254-E01	QFN-1174mit	SBI	1	1	mit	31.34	43.33	71.34	267.77	55.81	7330.97	5.87	14.80	194.63	12.78	26.91	26.06	100.55
DIS-1106-1254-E01	QFN-1174mit	SBI	1	1	mit	31.65	42.29	69.73	265.34	73.58	7389.25	5.50	15.49	208.86	12.78	25.66	26.59	95.00
DIS-1106-1254-E01	QFN-1174nil	SBI	1	1	nil	13.83	26.59	9.64	218.39	24.94	2884.64	3.13	10.15	167.48	7.42	24.22	22.01	28.58
DIS-1106-1254-E01	QFN-1174nil	SBI	1	1	nil	12.46	25.62	9.08	212.69	37.56	3063.88	4.00	11.44	184.32	6.24	23.19	22.70	25.01
DIS-1106-1269-E01	QFN-1175ag1	HPC	1	3	Ag1	90.00	875.01	135.12	186.97	125.62	14678.25	1.90	8.40	282.08	19.31	0.00	17.22	131.66
DIS-1106-1269-E01	QFN-1175ag1	HPC	1	3	Ag1	92.10	957.66	142.54	191.55	129.96	13749.72	2.09	9.01	273.07	19.82	0.00	18.55	135.63
DIS-1106-1269-E01	QFN-1175ag2	HPC	1	3	Ag2	87.01	494.37	92.48	245.50	111.89	11611.31	1.64	8.05	261.01	13.44	0.00	10.86	132.99
DIS-1106-1269-E01	QFN-1175ag2	HPC	1	3	Ag2	89.47	519.92	97.33	251.13	111.89	12579.92	2.05	8.62	302.17	14.35	0.00	10.98	146.15
DIS-1106-1269-E01	QFN-1175mit	HPC	1	3	mit	454.37	6690.85	311.21	1391.29	168.75	12494.31	3.07	12.08	347.31	76.44	24.84	100.92	5272.86
DIS-1106-1269-E01	QFN-1175mit	HPC	1	3	mit	526.00	6962.40	363.66	1383.20	192.34	11892.98	4.79	18.58	403.23	85.70	29.83	121.18	6164.23
DIS-1106-1269-E01	QFN-1175nil	HPC	1	3	nil	124.33	933.28	89.49	178.60	146.37	10473.53	2.66	11.34	301.43	19.14	0.00	16.44	138.27
DIS-1106-1269-E01	QFN-1175nil	HPC	1	3	nil	120.68	933.23	81.58	180.96	146.37	11753.40	2.85	10.21	297.70	20.16	0.61	14.87	143.53
DIS-1106-1270-E01	QFN-1176ag1	HPC	1	3	Ag1	72.38	336.82	21.77	1284.90	47.38	13625.37	2.60	39.17	71.88	7.57	24.42	15.29	254.52
DIS-1106-1270-E01	QFN-1176ag1	HPC	1	3	Ag1	73.56	341.88	20.64	1307.05	51.73	15008.50	2.45	37.03	70.38	7.72	15.96	14.87	246.13
DIS-1106-1270-E01	QFN-1176nil	HPC	1	3	nil	48.56	123.20	26.79	447.17	0.00	7371.90	1.73	31.40	19.04	2.64	0.00	8.39	82.33
DIS-1106-1270-E01	QFN-1176nil	HPC	1	3	nil	59.10	139.24	38.29	470.68	31.78	7790.66	2.77	38.28	80.66	6.10	2.32	12.41	115.58
HC_plasma	HC_plasma_19	TC	1	3	HC	71.32	3.25	0.58	91.34	0.00	7.10	0.62	5.88	189.75	0.56	0.00	2.29	0.00
HC_plasma	HC_plasma_19	TC	1	3	HC	58.58	1.89	0.29	86.42	0.00	5.77	0.36	2.42	97.22	0.00	0.00	1.79	0.00
DIS-1106-1214-E01	QFN-1128ag1	SBI	1	1	Ag1	2232.42	67457.27	19692.25	94.79	72.75	68777.58	4.24	22.38	277.56	166.36	10.02	134.98	70.26
DIS-1106-1214-E01	QFN-1128ag1	SBI	1	1	Ag1	2078.71	65796.24	17045.10	92.53	64.95	72622.19	4.76	24.06	299.11	194.31	33.59	145.92	74.67
DIS-1106-1214-E01	QFN-1128ag2	SBI	1	1	Ag2	3074.88	76087.05	28285.68	102.95	46.79	65266.93	4.61	23.30	277.83	220.43	23.98	191.71	68.06
DIS-1106-1214-E01	QFN-1128ag2	SBI	1	1	Ag2	3170.56	74485.65	29167.27	108.29	60.79	57196.91	5.56	25.21	300.85	249.10	28.67	208.36	89.87
DIS-1106-1214-E01	QFN-1128mit	SBI	1	1	mit	692.91	25585.51	739.87	195.21	0.00	69440.87	2.61	15.79	245.62	51.07	0.00	9.22	309.11
DIS-1106-1214-E01	QFN-1128mit	SBI	1	1	mit	817.68	28937.53	917.17	219.40	33.26	75294.31	4.23	23.19	280.21	65.59	29.34	13.17	451.48
DIS-1106-1214-E01	QFN-1128nil	SBI	1	1	nil	846.52	31335.45	3009.92	103.25	36.68	80136.13	5.06	22.87	284.39	138.79	25.67	36.74	68.06
DIS-1106-1214-E01	QFN-1128nil	SBI	1	1	nil	896.18	29618.47	2878.61	104.85	18.93	66558.72	4.47	21.07	267.30	121.66	25.00	35.99	47.05
DIS-1106-1251-E01	QFN-1170ag1	SBI	1	1	Ag1	102.95	986.57	37.63	1352.81	301.43	3942.50	4.47	12.35	505.41	31.87	0.00	121.40	252.05
DIS-1106-1251-E01	QFN-1170ag1	SBI	1	1	Ag1	104.38	948.68	39.24	1403.81	294.03	3872.73	4.02	12.00	493.13	33.26	0.00	108.11	246.74
DIS-1106-1251-E01	QFN-1170ag2	SBI	1	1	Ag2	121.82	1140.48	49.21	1501.50	363.49	4138.55	8.62	21.40	633.12	53.58	25.00	140.93	358.93
DIS-1106-1251-E01	QFN-1170ag2	SBI	1	1	Ag2	99.76	961.04	35.04	1374.16	293.59	3324.25	3.81	12.06	493.45	30.94	0.00	105.78	230.35
DIS-1106-1251-E01	QFN-1170mit	SBI	1	1	mit	114.09	978.92	39.57	1298.58	267.57	6226.46	4.19	12.24	488.21	34.49	0.00	115.05	420.70
DIS-1106-1251-E01	QFN-1170mit	SBI	1	1	mit	120.94	1046.05	44.24	1322.81	305.30	6418.61	4.80	13.65	519.35	36.72	0.00	112.69	463.48
DIS-1106-1251-E01	QFN-1170nil	SBI	1	1	nil	99.27	911.32	34.07	1354.24	277.14	2585.28	3.54	11.47	478.26	30.08	5.10	104.33	227.46
DIS-1106-1251-E01	QFN-1170nil	SBI	1	1	nil	100.96	999.05	35.52	1331.81	299.70	2744.72	3.93	12.12	512.10	30.47	2.89	106.04	223.12
DIS-1106-1251-E01	QFN-1171ag1	SBI	1	2	Ag1	94.62	32.24	48.73	1057.99	272.61	3011.69	3.30	11.08	528.07	45.57	0.00	26.16	124.76
DIS-1106-1251-E01	QFN-1171ag1	SBI	1	2	Ag1	91.28	31.10	43.43	1021.29	264.35	2902.55	3.15	10.75	512.41	43.47	0.00	24.01	119.18
DIS-1106-1251-E01	QFN-1171ag2	SBI	1	2	Ag2	85.39	29.77	32.12	1052.84	258.76	2015.53	2.56	10.69	460.27	40.67	0.00	22.92	110.40
DIS-1106-1251-E01	QFN-1171ag2	SBI	1	2	Ag2	86.09	29.52	31.47	1034.57	262.49	2014.07	2.70	10.21	487.55	40.60	0.00	21.65	112.71
DIS-1106-1251-E01	QFN-1171mit	SBI	1	2	mit	101.68	41.19	47.29	1204.45	285.21	4048.50	3.95	14.05	527.14	52.55	0.00	28.72	189.05
DIS-1106-1251-E01	QFN-1171mit	SBI	1	2	mit	98.22	39.05	41.18	1177.80	276.69	3787.18	3.69	13.06	520.29	49.81	0.00	26.77	171.40
DIS-1106-1251-E01	QFN-1171nil	SBI	1	2	nil	84.70	29.92	32.77	1036.30	264.35	1408.92	2.96	12.68	502.84	44.37	0.00	23.98	103.51
DIS-1106-1251-E01	QFN-1171nil	SBI	1	2	nil	84.53	27.28	29.85	1000.12	254.06	1315.41	2.34	10.81	477.76	37.86	0.00	20.88	98.94
DIS-1101-1335-E01	ZS(2) ag1	MIS-C	1	1	Ag1	60.99	65.46	13.66	1405.58	0.00	802.83	0.00	2.73	0.00	3.76	0.00	70.54	69.82
DIS-1101-1335-E01	ZS(2) ag1	MIS-C	1	1	Ag1	162.51	201.97	60.18	3064.01	136.62	2667.12	4.57	20.73	361.07	41.05	65.82	185.55	292.18
DIS-1101-1335-E01	ZS(2) ag2	MIS-C	1	1	Ag2	56.90	68.39	12.07	1466.82	0.00	583.83	0.00	2.33	0.00	3.37	0.00	65.46	65.88
DIS-1101-1335-E01	ZS(2) ag2	MIS-C	1	1	Ag2	97.49	107.96	21.72	1958.35	81.80	1096.64	1.62	10.90	290.56	17.11	26.34	96.46	145.36
HC_plasma	HC_plasma_18	TC	1	3	HC	55.01	2.14	0.00	93.60	0.00	8.71	0.09	3.88	119.90	0.00	0.00	3.12	0.00
HC_plasma	HC_plasma_18	TC	1	3	HC	50.95	2.58	1.20	93.25	0.00	8.23	0.12	2.57	128.61	0.00	0.00	2.50	0.00
DIS-1106-1180-E01	QFN-1087ag1	HPC	1	1	Ag1	70.14	79.40	60.02	74.66	234.06	8306.15	4.66	12.84	279.74	25.31	39.69	14.97	243.02
DIS-1106-1180-E01	QFN-1087ag1	HPC	1	1	Ag1	50.31	57.74	41.61	60.44	156.66	6015.32	4.04	10.77	212.76	20.09	21.20	9.70	202.99
DIS-1106-1180-E01	QFN-1087ag2	HPC	1	1	Ag2	27.69	22.45	36.81	61.18	218.71	5413.74	4.93	13.10	255.88	24.35	44.82	11.36	260.35
DIS-1106-1180-E01	QFN-1087ag2	HPC	1	1	Ag2	9.25	10.15	9.41	45.14	59.70	3727.99	0.92	3.33	100.23	4.20	0.00	4.67	63.67
DIS-1106-1180-E01	QFN-1087mit	HPC	1	1	mit	1207.39	6059.77	1022.18	1410.88	119.95	9779.36	3.03	6.58	152.18	256.88	7.45	652.59	19847.07
DIS-1106-1180-E01	QFN-1087mit	HPC	1	1	mit	1831.73	9013.53	2001.72	2144.37	294.82	17279.74	9.91	21.42	383.64	633.20	112.10	1162.53	30719.56
DIS-1106-1180-E01	QFN-1087nil	HPC	1	1	nil	69.68	171.74	60.33	86.90	289.73	7577.18	8.47	20.85	401.43	44.97	88.26	20.39	446.45
DIS-1106-1180-E01	QFN-1087nil	HPC	1	1	nil	0.00	0.07	0.00	0.00	0.00	3.01	0.06	0.00	0.00	0.03	60.00	1.03	0.00
DIS-1106-1179-E01	QFN-1092ag1	MIS-C	1	1	Ag1	167.22	193.36	105.66	310.30	374.25	20528.65	10.71	29.37	220.27	43.34	35.94	114.44	418.83
DIS-1106-1179-E01	QFN-1092ag1	MIS-C	1	1	Ag1	106.78	103.64	39.20	225.18	173.49	10760.24	3.77	12.02	65.46	15.27	0.00	64.78	199.21
DIS-1106-1179-E01	QFN-1092ag2	MIS-C	1	1	Ag2	110.61	51.48	85.84	282.57	343.90	16508.13	9.00	26.46	189.69	34.86	29.70	105.32	359.78
DIS-1106-1179-E01	QFN-1092ag2	MIS-C	1	1	Ag2	88.90	38.34	49.83	245.49	235.43	11769.45	5.43	15.59	113.27	21.76	5.10	91.67	257.46
DIS-1106-1179-E01	QFN-1092mit	MIS-C	1	1	mit	92.81	41.56	49.21	226.29	208.77	18101.27	5.15	15.45	100.23	20.75	6.30	61.93	244.95
DIS-1106-1179-E01	QFN-1092mit	MIS-C	1	1	mit	94.47	42.42	51.36	235.08	203.02	18213.98	5.22	16.48	107.79	23.73	4.76	63.81	242.06
DIS-1106-1179-E01	QFN-1092nil	MIS-C	1	1	nil	103.18	78.27	35.18	200.15	116.65	6556.71	2.74	9.71	43.24	11.19	0.00	58.43	139.87
DIS-1106-1179-E01	QFN-1092nil	MIS-C	1	1	nil	197.86	189.61	110.32	306.38	385.64	13034.85	11.86	30.65	248.75	47.13	46.99	133.92	470.14
DIS-1106-1186-E01	QFN-1099ag1	Inflammatory syndrome	1	1	Ag1	488.84	813.79	317.43	92.90	517.46	83927.75	16.54	36.71	368.16	39.66	96.37	47.16	138.06
DIS-1106-1186-E01	QFN-1099ag1	Inflammatory syndrome	1	1	Ag1	295.85	395.19	141.17	61.26	242.28	43519.36	4.87	13.37	151.31	8.62	20.66	22.62	26.97
DIS-1106-1186-E01	QFN-1099ag2	Inflammatory syndrome	1	1	Ag2	245.66	1756.48	312.80	58.78	231.98	51931.07	4.24	10.96	123.36	8.45	14.52	23.74	34.18
DIS-1106-1186-E01	QFN-1099ag2	Inflammatory syndrome	1	1	Ag2	218.68	1785.48	252.07	56.47	194.30	50653.24	3.40	8.88	96.89	5.79	0.67	15.82	13.47
DIS-1106-1186-E01	QFN-1099mit	Inflammatory syndrome	1	1	mit	303.27	4004.36	374.16	2222.68	231.29	51452.04	4.19	11.63	128.92	12.34	18.37	33.60	3934.18
DIS-1106-1186-E01	QFN-1099mit	Inflammatory syndrome	1	1	mit	296.04	3961.05	395.79	2116.80	210.20	46126.75	4.01	11.03	118.35	11.19	15.01	32.62	4080.40
DIS-1106-1186-E01	QFN-1099nil	Inflammatory syndrome	1	1	nil	134.39	557.04	192.82	64.80	267.71	56333.01	5.34	13.90	155.08	11.19	28.33	21.64	46.24
DIS-1106-1186-E01	QFN-1099nil	Inflammatory syndrome	1	1	nil	136.12	552.28	189.39	66.96	260.44	49284.11	4.98	13.18	138.01	10.12	23.02	20.65	41.65
DIS-1101-1515-E01	QFN-1102ag1	SVI	1	2	Ag1	140.70	246.95	115.30	55.18	197.22	3178.10	0.77	26.91	273.30	1.05	0.00	13.55	239.19
DIS-1101-1515-E01	QFN-1102ag1	SVI	1	2	Ag1	135.38	223.56	94.45	53.52	155.10	2948.76	0.38	25.55	268.50	0.04	0.00	7.39	204.88
DIS-1101-1515-E01	QFN-1102ag2	SVI	1	2	Ag2	182.07	230.78	122.72	68.53	192.83	3063.81	0.81	28.27	294.10	1.40	0.00	13.29	285.52
DIS-1101-1515-E01	QFN-1102ag2	SVI	1	2	Ag2	172.14	211.93	112.89	64.93	168.94	2905.58	0.69	28.23	279.02	0.98	0.00	12.42	225.79
DIS-1101-1515-E01	QFN-1102mit	SVI	1	2	mit	419.58	5974.49	542.84	1390.29	187.68	9697.39	1.50	27.92	281.40	136.16	0.00	411.02	25614.43
DIS-1101-1515-E01	QFN-1102mit	SVI	1	2	mit	428.02	5811.92	548.57	1335.56	188.42	8740.44	2.15	29.51	302.93	141.93	0.00	423.85	26250.88
DIS-1101-1515-E01	QFN-1102nil	SVI	1	2	nil	143.18	165.11	76.96	40.48	134.57	1938.30	0.18	23.49	224.88	0.01	0.00	7.20	148.99
DIS-1101-1515-E01	QFN-1102nil	SVI	1	2	nil	288.96	407.46	237.59	74.54	438.30	4185.74	3.00	73.25	621.83	9.54	3.57	29.76	632.69
DIS-1106-1203-E01	QFN-1112ag1	Inflammatory syndrome	1	1	Ag1	55.27	758.65	120.46	74.96	118.30	13591.14	3.95	8.38	174.89	16.55	4.64	7.64	130.84
DIS-1106-1203-E01	QFN-1112ag1	Inflammatory syndrome	1	1	Ag1	56.16	804.27	120.46	84.75	110.01	12628.82	3.93	9.33	178.22	17.19	3.57	7.88	136.25
DIS-1106-1203-E01	QFN-1112ag2	Inflammatory syndrome	1	1	Ag2	77.71	716.75	205.75	82.39	163.60	16336.36	6.59	15.49	313.04	31.63	16.33	9.96	216.27
DIS-1106-1203-E01	QFN-1112ag2	Inflammatory syndrome	1	1	Ag2	61.85	596.42	148.96	71.43	96.51	13632.59	2.90	6.60	161.39	12.64	0.00	4.97	97.27
DIS-1106-1203-E01	QFN-1112mit	Inflammatory syndrome	1	1	mit	193.82	10113.44	255.85	2067.55	57.90	20079.10	2.15	4.82	146.33	36.23	0.00	53.75	4957.80
DIS-1106-1203-E01	QFN-1112mit	Inflammatory syndrome	1	1	mit	284.86	14060.55	302.71	1534.94	119.95	11620.06	3.99	8.61	166.50	56.71	4.10	108.99	7195.55
DIS-1106-1203-E01	QFN-1112nil	Inflammatory syndrome	1	1	nil	221.63	2102.00	479.49	115.30	354.54	22352.06	18.15	33.36	516.63	79.67	117.40	25.71	545.12
DIS-1106-1203-E01	QFN-1112nil	Inflammatory syndrome	1	1	nil	217.09	1991.72	453.87	117.42	401.33	17503.15	20.42	38.15	518.18	87.76	151.26	28.93	627.78
DIS-1106-1207-E01	QFN-1116ag1	SBI	1	1	Ag1	396.00	552.87	301.22	75.32	0.00	34517.28	0.30	5.62	0.00	1.12	0.00	10.12	0.00
DIS-1106-1207-E01	QFN-1116ag1	SBI	1	1	Ag1	438.71	586.60	328.03	81.43	0.00	35190.57	0.41	6.09	0.00	2.00	0.05	10.15	0.00
DIS-1106-1207-E01	QFN-1116ag2	SBI	1	1	Ag2	20.96	158.15	21.20	70.54	0.00	5800.48	0.36	5.51	0.00	0.86	0.91	10.59	0.00
DIS-1106-1207-E01	QFN-1116ag2	SBI	1	1	Ag2	20.29	144.81	18.99	66.66	0.00	5744.52	0.34	5.07	0.00	0.62	0.38	10.05	0.00
DIS-1106-1207-E01	QFN-1116mit	SBI	1	1	mit	169.74	677.47	133.72	2407.15	0.00	37200.86	0.25	5.28	5.49	27.89	4.20	12.38	2786.99
DIS-1106-1207-E01	QFN-1116mit	SBI	1	1	mit	157.47	610.99	115.95	2260.56	0.00	37275.03	0.24	4.00	0.00	21.16	1.60	8.98	2264.71
DIS-1106-1207-E01	QFN-1116nil	SBI	1	1	nil	120.78	470.24	107.42	112.07	39.69	7765.82	3.60	27.61	211.46	17.58	56.58	29.39	100.73
DIS-1106-1207-E01	QFN-1116nil	SBI	1	1	nil	51.05	163.84	32.96	65.59	0.00	3070.98	0.42	4.50	0.00	1.12	0.79	8.26	2.78
DIS-1106-1208-E01	QFN-1117ag1	Inflammatory syndrome	1	1	Ag1	24.98	10.68	2.06	71.52	0.00	4072.51	0.51	2.50	25.39	1.92	0.00	6.22	25.56
DIS-1106-1208-E01	QFN-1117ag1	Inflammatory syndrome	1	1	Ag1	17.65	8.67	0.93	65.41	0.00	3433.26	0.32	0.97	0.00	0.40	0.00	3.95	2.78
DIS-1106-1208-E01	QFN-1117ag2	Inflammatory syndrome	1	1	Ag2	31.38	11.65	4.08	68.88	0.00	3430.17	0.27	1.87	0.00	0.98	0.00	6.41	17.37
DIS-1106-1208-E01	QFN-1117ag2	Inflammatory syndrome	1	1	Ag2	30.19	11.15	2.40	66.04	0.00	3498.11	0.18	1.55	0.00	0.92	0.00	4.79	6.14
DIS-1106-1208-E01	QFN-1117mit	Inflammatory syndrome	1	1	mit	179.61	823.38	54.60	1047.07	21.24	13394.10	1.55	5.65	92.14	6.74	0.00	26.30	154.49
DIS-1106-1208-E01	QFN-1117mit	Inflammatory syndrome	1	1	mit	280.36	1047.95	97.32	1245.84	59.70	12539.05	3.84	14.60	227.43	19.55	4.64	72.54	405.04
DIS-1106-1208-E01	QFN-1117nil	Inflammatory syndrome	1	1	nil	24.31	3.17	0.86	69.12	0.00	1243.94	0.54	2.93	28.69	1.80	0.00	5.44	26.97
DIS-1106-1208-E01	QFN-1117nil	Inflammatory syndrome	1	1	nil	19.22	2.87	0.11	68.00	0.00	1120.05	0.32	1.83	13.62	1.61	0.00	5.03	14.75
DIS-1106-1210-E01	QFN-1124ag1	MIS-C	1	1	Ag1	36.93	9.80	18.18	565.21	39.69	470.50	2.83	9.04	60.79	3.00	0.00	56.81	126.34
DIS-1106-1210-E01	QFN-1124ag1	MIS-C	1	1	Ag1	44.97	12.39	30.91	636.87	73.96	573.82	3.62	11.25	91.46	4.88	0.00	61.35	181.37
DIS-1106-1210-E01	QFN-1124ag2	MIS-C	1	1	Ag2	37.55	10.19	21.48	620.05	45.19	725.79	2.37	8.42	62.36	2.36	0.00	49.19	125.45
DIS-1106-1210-E01	QFN-1124ag2	MIS-C	1	1	Ag2	41.21	11.82	26.85	637.28	64.19	772.78	3.23	10.48	78.10	4.78	0.00	60.51	180.43
DIS-1106-1210-E01	QFN-1124mit	MIS-C	1	1	mit	38.95	21.08	33.85	906.46	50.66	1743.18	2.62	9.76	59.21	3.68	0.00	31.96	1748.69
DIS-1106-1210-E01	QFN-1124mit	MIS-C	1	1	mit	42.59	22.13	36.52	917.87	39.69	1842.82	3.14	10.05	74.46	4.88	0.00	37.93	1807.14
DIS-1106-1210-E01	QFN-1124nil	MIS-C	1	1	nil	42.93	10.79	29.74	654.98	57.90	506.92	3.00	9.76	74.46	4.29	0.00	57.98	168.33
DIS-1106-1210-E01	QFN-1124nil	MIS-C	1	1	nil	41.21	10.40	24.85	621.96	41.52	514.57	3.16	10.58	72.24	4.44	0.00	60.44	169.26
HC_plasma	HC_plasma_17	TC	1	3	HC	34.89	1.02	0.11	70.42	0.00	4.75	0.31	1.39	44.13	0.00	0.00	2.21	0.00
HC_plasma	HC_plasma_17	TC	1	3	HC	32.46	0.80	0.00	66.06	0.00	4.25	0.24	1.01	33.84	0.00	0.00	1.93	0.00
DIS-1106-1111-E01	DIS-1106-1111-E01	MIS-C	1	3	Ag2	33.05	40.38	23.76	103.98	120.08	2376.41	3.68	22.18	381.81	17.50	7.78	26.88	140.15
DIS-1106-1111-E01	DIS-1106-1111-E01	MIS-C	1	3	Ag2	21.75	29.44	16.06	89.85	0.00	1496.53	2.29	17.55	311.14	11.18	0.00	19.44	46.57
DIS-1106-1111-E01	DIS-1106-1111-E01	MIS-C	1	3	nil	23.27	12.04	22.54	91.71	75.76	1214.91	3.24	19.56	350.79	14.05	5.19	16.20	90.13
DIS-1106-1111-E01	DIS-1106-1111-E01	MIS-C	1	3	nil	25.99	11.35	19.44	92.27	94.63	1233.42	2.84	20.99	336.31	13.96	1.02	17.96	62.10
DIS-1126-1009-E01	DIS-1126-1009-E01	MIS-C	1	3	Ag1	110.13	77.78	152.04	239.39	580.65	5643.34	36.60	66.83	574.06	147.57	347.01	12.67	1382.37
DIS-1126-1009-E01	DIS-1126-1009-E01	MIS-C	1	3	Ag1	67.24	40.70	68.52	180.52	334.46	3434.07	16.30	32.49	306.88	70.26	122.82	5.94	666.61
DIS-1126-1009-E01	DIS-1126-1009-E01	MIS-C	1	3	mit	861.42	8074.52	128.24	907.41	363.15	4474.38	18.77	34.83	317.68	115.96	157.36	292.92	4981.18
DIS-1126-1009-E01	DIS-1126-1009-E01	MIS-C	1	3	mit	786.83	8582.95	108.76	865.12	327.08	4431.53	16.26	29.76	255.24	96.17	130.61	226.10	3926.45
DIS-1101-1389-E01	QFN-1033ag1	SBI	1	1	Ag1	37.75	37.12	19.95	65.04	229.77	2678.53	3.12	12.55	248.11	10.46	1.76	10.98	112.48
DIS-1101-1389-E01	QFN-1033ag1	SBI	1	1	Ag1	39.02	38.10	19.09	65.70	257.78	2550.77	3.73	13.47	235.70	11.00	5.90	12.29	104.99
DIS-1101-1389-E01	QFN-1033ag2	SBI	1	1	Ag2	35.63	26.41	13.26	66.13	222.73	2198.23	3.04	11.02	189.79	8.69	0.17	11.21	87.67
DIS-1101-1389-E01	QFN-1033ag2	SBI	1	1	Ag2	52.71	34.90	22.71	73.68	276.19	2441.93	6.67	25.94	378.54	20.98	20.99	20.38	178.37
DIS-1101-1389-E01	QFN-1033miy	SBI	1	1	mit	324.24	6455.40	2950.13	2398.73	224.76	14463.57	3.75	12.09	211.80	184.28	6.64	395.62	65057.92
DIS-1101-1389-E01	QFN-1033miy	SBI	1	1	mit	346.30	6799.02	3006.46	2607.94	236.69	15641.54	3.99	14.08	218.57	205.25	14.04	422.50	65991.49
DIS-1101-1389-E01	QFN-1033nil	SBI	1	1	nil	36.20	47.34	25.16	73.74	212.48	1647.30	2.81	10.87	193.81	7.99	0.00	8.92	65.71
DIS-1101-1389-E01	QFN-1033nil	SBI	1	1	nil	38.74	44.06	20.64	71.79	218.66	1512.81	2.48	10.72	213.04	6.76	0.00	10.67	68.13
DIS-1101-1411-E01	QFN-1042ag1	Inflammatory syndrome	1	1	Ag1	63.25	489.60	55.61	43.66	0.00	8578.45	1.61	10.72	134.68	0.00	0.00	7.94	30.16
DIS-1101-1411-E01	QFN-1042ag1	Inflammatory syndrome	1	1	Ag1	65.44	547.86	62.61	43.47	0.00	7982.91	1.63	12.86	171.53	0.00	0.00	8.62	32.48
DIS-1101-1411-E01	QFN-1042ag2	Inflammatory syndrome	1	1	Ag2	55.02	456.15	50.46	44.44	0.00	9431.31	1.79	11.02	149.99	0.00	0.00	8.24	65.71
DIS-1101-1411-E01	QFN-1042ag2	Inflammatory syndrome	1	1	Ag2	52.71	452.01	42.23	43.00	0.00	8883.19	1.52	10.72	172.99	0.00	0.00	7.35	23.22
DIS-1101-1411-E01	QFN-1042mit	Inflammatory syndrome	1	1	mit	85.37	827.22	4.84	1858.84	42.90	10240.61	4.77	32.49	372.78	8.16	0.00	17.10	3981.70
DIS-1101-1411-E01	QFN-1042mit	Inflammatory syndrome	1	1	mit	50.89	487.62	0.66	1592.14	0.00	9281.80	1.35	12.17	154.81	0.00	0.00	10.75	2671.40
DIS-1101-1411-E01	QFN-1042nil	Inflammatory syndrome	1	1	nil	66.16	409.81	27.46	50.39	55.43	5499.91	2.22	14.62	235.70	0.99	0.00	10.10	107.49
DIS-1101-1411-E01	QFN-1042nil	Inflammatory syndrome	1	1	nil	55.53	368.55	25.87	45.84	59.87	5439.05	1.55	13.39	216.74	0.07	0.00	9.83	112.48
DIS-1106-1181-E01	QFN-1085ag1	HPC	1	1	Ag1	56.04	38.94	15.89	121.12	45.62	7281.19	0.84	7.94	111.56	3.83	0.00	8.28	170.69
DIS-1106-1181-E01	QFN-1085ag1	HPC	1	1	Ag1	81.85	51.46	25.16	142.45	99.39	9251.55	2.24	12.47	211.18	8.69	0.00	11.82	260.94
DIS-1106-1181-E01	QFN-1085ag2	HPC	1	1	Ag2	548.12	6059.49	187.33	1705.14	158.97	18836.83	3.27	18.40	230.48	203.41	0.00	232.72	18844.08
DIS-1106-1181-E01	QFN-1085ag2	HPC	1	1	Ag2	0.00	0.00	0.00	0.00	0.00	0.31	0.00	0.00	0.00	0.00	28.43	0.00	0.00
DIS-1106-1181-E01	QFN-1085mit	HPC	1	1	mit	126.60	75.44	49.36	79.12	180.01	13462.91	4.27	22.45	307.36	20.98	0.00	20.70	446.50
DIS-1106-1181-E01	QFN-1085mit	HPC	1	1	mit	32.18	30.92	8.25	41.86	0.00	11928.05	0.34	3.30	0.00	0.00	0.00	4.86	92.60
DIS-1106-1181-E01	QFN-1085nil	HPC	1	1	nil	91.18	270.12	30.48	82.87	93.01	19065.07	0.86	5.47	0.00	2.80	0.00	9.99	186.06
DIS-1106-1181-E01	QFN-1085nil	HPC	1	1	nil	84.49	240.75	24.46	77.65	0.00	19399.64	1.10	8.80	103.96	4.17	0.00	12.67	201.48
HC_plasma	HC_plasma_16	TC	1	3	HC	53.49	2.40	0.82	71.76	0.00	4.27	0.74	2.85	145.03	0.00	0.00	2.11	0.00
HC_plasma	HC_plasma_16	TC	1	3	HC	48.26	2.05	0.82	70.67	0.00	3.46	0.49	2.41	136.46	0.00	0.00	1.66	0.00
DIS-1101-1347-E01	QFN-1003mit	MIS-C	1	1	mit	307.85	294.91	227.76	841.20	566.96	7781.81	16.70	47.63	578.67	116.63	0.00	104.34	1126.69
DIS-1101-1347-E01	QFN-1003mit	MIS-C	1	1	mit	288.60	276.73	201.90	833.83	502.91	7556.93	13.43	39.97	492.86	93.70	0.00	78.45	926.77
DIS-1101-1347-E01	QFN-1003nil	MIS-C	1	1	nil	135.18	88.48	77.13	815.62	267.21	2265.47	5.17	17.79	253.04	31.82	0.00	31.79	288.65
DIS-1101-1347-E01	QFN-1003nil	MIS-C	1	1	nil	184.35	115.95	116.02	889.32	394.22	2709.32	8.92	27.63	414.69	55.57	0.00	57.22	536.68
DIS-1101-1360-E01	QFN-1012ag1	MIS-C	1	1	Ag1	54.03	43.45	14.36	1645.66	148.56	1164.55	0.37	4.76	236.05	10.86	33.66	41.79	269.59
DIS-1101-1360-E01	QFN-1012ag1	MIS-C	1	1	Ag1	51.04	38.96	11.68	1567.23	141.68	1095.10	0.35	4.28	222.28	8.71	21.06	37.81	233.41
DIS-1101-1360-E01	QFN-1012ag2	MIS-C	1	1	Ag2	106.22	89.17	36.88	2543.53	354.80	2022.33	3.50	17.27	512.14	38.08	151.50	90.47	636.24
DIS-1101-1360-E01	QFN-1012ag2	MIS-C	1	1	Ag2	46.81	36.51	8.92	1373.35	127.46	897.82	0.19	3.49	214.32	7.21	22.49	40.33	234.97
DIS-1101-1360-E01	QFN-1012mit	MIS-C	1	1	mit	66.16	88.15	21.63	1346.31	112.55	4436.28	0.81	3.99	196.91	14.16	27.56	36.49	231.85
DIS-1101-1360-E01	QFN-1012mit	MIS-C	1	1	mit	71.84	96.11	27.03	1391.37	127.46	4564.36	0.91	4.70	199.72	15.04	25.38	41.03	238.10
DIS-1101-1360-E01	QFN-1012nil	MIS-C	1	1	nil	40.73	28.72	7.58	1187.45	132.27	255.08	0.25	4.11	245.25	6.18	26.59	34.00	203.95
DIS-1101-1360-E01	QFN-1012nil	MIS-C	1	1	nil	67.65	56.89	10.98	1603.54	238.22	419.05	1.54	12.24	441.11	20.48	85.43	68.77	419.49
DIS-1101-1357-E01	QFN-1018ag1	MIS-C	1	1	Ag1	130.41	411.16	188.63	75.02	357.90	5016.36	15.42	25.22	386.74	44.89	22279.46	18.86	162.97
DIS-1101-1357-E01	QFN-1018ag1	MIS-C	1	1	Ag1	119.20	366.47	152.12	67.43	289.78	3332.47	10.52	20.43	302.10	30.64	16255.63	15.00	95.27
DIS-1101-1357-E01	QFN-1018ag2	MIS-C	1	1	Ag2	68.18	87.89	46.09	63.52	183.29	2719.33	5.47	9.96	179.52	15.28	9789.99	11.36	47.38
DIS-1101-1357-E01	QFN-1018ag2	MIS-C	1	1	Ag2	80.88	113.22	62.68	73.25	254.71	3315.32	6.27	11.94	215.22	17.87	12669.23	15.08	64.72
DIS-1101-1357-E01	QFN-1018mit	MIS-C	1	1	mit	462.51	3357.71	641.48	836.69	99.44	2605.35	8.25	3.29	0.00	159.72	5264.54	150.28	7423.25
DIS-1101-1357-E01	QFN-1018mit	MIS-C	1	1	mit	683.19	8466.90	1157.94	1702.72	263.67	7442.34	17.82	12.55	228.36	307.49	11723.02	298.19	12732.09
DIS-1101-1357-E01	QFN-1018nil	MIS-C	1	1	nil	100.42	59.33	70.41	72.98	331.11	2875.25	9.46	20.12	268.63	30.47	15549.60	15.00	89.80
DIS-1101-1357-E01	QFN-1018nil	MIS-C	1	1	nil	57.65	26.48	32.71	45.22	157.54	1422.92	5.35	9.56	114.74	12.90	5112.17	5.30	5.74
DIS-1106-1151-E01	QFN-1054ag1	SBI	1	3	Ag1	26.95	102.49	86.70	82.64	143.99	2704.92	4.37	7.12	34.36	10.55	5.02	4.97	71.17
DIS-1106-1151-E01	QFN-1054ag1	SBI	1	3	Ag1	26.41	100.98	88.94	80.33	164.13	2397.85	5.35	9.09	0.00	12.27	8.31	4.30	64.72
DIS-1106-1151-E01	QFN-1054ag2	SBI	1	3	Ag2	43.92	144.72	106.86	80.91	223.13	2224.62	11.81	20.00	203.43	31.65	61.10	8.50	145.17
DIS-1106-1151-E01	QFN-1054ag2	SBI	1	3	Ag2	39.99	135.03	100.55	81.98	232.61	2266.93	8.39	14.28	181.50	23.29	43.05	6.81	120.51
DIS-1106-1151-E01	QFN-1054mit	SBI	1	3	mit	372.63	6217.19	2915.99	1724.58	228.84	13874.65	8.67	9.46	113.37	729.22	87.97	618.00	44621.40
DIS-1106-1151-E01	QFN-1054mit	SBI	1	3	mit	385.80	6360.87	2987.57	1699.61	238.22	13540.00	8.81	9.89	91.04	736.31	92.55	642.75	45169.74
DIS-1106-1151-E01	QFN-1054nil	SBI	1	3	nil	67.44	226.90	129.02	90.09	279.46	3075.29	12.58	22.31	259.90	38.08	79.33	8.85	184.84
DIS-1106-1151-E01	QFN-1054nil	SBI	1	3	nil	33.88	130.85	59.84	64.42	122.58	1905.02	3.77	5.78	0.00	9.32	0.00	3.33	49.79
DIS-1106-1166-E01	QFN-1059ag1	MIS-C	1	1	Ag1	157.41	1144.52	58.21	105.51	279.46	6676.15	12.21	20.40	248.96	36.13	33.90	20.74	396.68
DIS-1106-1166-E01	QFN-1059ag1	MIS-C	1	1	Ag1	187.23	1355.81	70.41	114.94	321.41	7223.37	13.56	22.95	269.41	40.71	47.79	27.67	499.72
DIS-1106-1166-E01	QFN-1059ag2	MIS-C	1	1	Ag2	121.85	745.61	67.36	170.08	318.97	6916.32	13.13	23.71	285.63	40.80	58.08	26.45	599.20
DIS-1106-1166-E01	QFN-1059ag2	MIS-C	1	1	Ag2	110.14	629.90	58.62	154.68	284.64	5257.59	12.69	21.65	260.70	38.42	39.08	23.39	542.44
DIS-1106-1166-E01	QFN-1059mit	MIS-C	1	1	mit	409.46	2785.56	74.48	747.70	343.84	6355.65	14.80	25.34	293.18	46.42	71.22	163.22	1715.00
DIS-1106-1166-E01	QFN-1059mit	MIS-C	1	1	mit	363.62	2499.06	65.12	689.83	303.28	6485.37	12.99	21.95	281.82	42.33	70.21	147.38	1662.55
DIS-1106-1166-E01	QFN-1059nil	MIS-C	1	1	nil	103.16	493.48	35.69	73.16	179.11	3664.84	7.66	13.17	164.18	21.14	0.00	10.64	194.75
DIS-1106-1166-E01	QFN-1059nil	MIS-C	1	1	nil	153.79	750.12	72.85	93.67	354.02	6522.63	17.30	25.94	327.35	51.38	72.74	27.52	419.49
DIS-1101-1469-E01	QFN-1062ag2	SVI	1	1	Ag2	0.00	5.67	4.75	595.86	0.00	190.37	0.69	3.75	0.00	2.43	0.00	11.76	0.00
DIS-1101-1469-E01	QFN-1062ag2	SVI	1	1	Ag2	8.21	17.24	14.91	985.92	120.10	394.86	3.34	11.63	89.38	18.68	8.54	28.85	53.44
DIS-1101-1469-E01	QFN-1062mit	SVI	1	1	mit	7.58	23.32	17.11	952.34	148.56	365.73	3.50	13.36	103.45	18.85	10.34	14.27	60.91
DIS-1101-1469-E01	QFN-1062mit	SVI	1	1	mit	7.58	23.32	17.11	952.34	148.56	365.73	3.50	13.36	103.45	18.85	10.34	14.27	60.91
DIS-1101-1469-E01	QFN-1062nil	SVI	1	1	nil	0.00	7.04	4.16	600.81	0.00	130.12	0.97	4.28	0.00	4.04	0.00	9.28	0.00
DIS-1101-1469-E01	QFN-1062nil	SVI	1	1	nil	4.45	14.94	13.10	912.55	117.61	232.50	2.82	10.27	57.87	14.96	0.00	17.87	23.86
DIS-1106-1213-E01	QFN-1127ag1	SBI	1	1	Ag1	72.05	47.88	18.23	261.24	0.00	10651.51	0.27	3.06	0.00	2.56	0.00	12.01	35.75
DIS-1106-1213-E01	QFN-1127ag1	SBI	1	1	Ag1	85.89	57.42	29.37	315.52	0.00	17117.87	1.07	4.52	0.00	6.33	0.00	16.95	89.80
DIS-1106-1213-E01	QFN-1127ag2	SBI	1	1	Ag2	74.52	53.23	26.25	287.44	0.00	15701.94	1.23	5.30	0.00	7.81	0.00	16.40	100.79
DIS-1106-1213-E01	QFN-1127ag2	SBI	1	1	Ag2	60.20	37.90	15.64	241.36	0.00	8578.70	0.29	2.77	0.00	2.96	0.00	12.01	30.21
DIS-1106-1213-E01	QFN-1127mit	SBI	1	1	mit	164.42	931.32	87.92	2177.46	0.00	13917.51	2.60	10.76	41.64	17.87	7.65	33.78	1785.19
DIS-1106-1213-E01	QFN-1127mit	SBI	1	1	mit	122.78	638.12	57.40	1899.15	0.00	11706.25	0.86	4.46	0.00	5.89	0.00	20.59	1068.39
DIS-1106-1213-E01	QFN-1127nil	SBI	1	1	nil	68.28	53.23	18.23	263.69	0.00	7510.98	0.99	4.49	0.00	4.89	0.00	13.69	53.44
DIS-1106-1213-E01	QFN-1127nil	SBI	1	1	nil	96.36	75.32	30.15	330.82	0.00	12715.16	1.98	7.98	0.00	11.33	0.00	19.56	114.82
Healthy_adult_control_25	QFN-1155ag1	HAC	1	3	Ag1	54.26	1015.82	125.77	1392.39	0.00	4376.37	0.00	0.11	0.00	0.00	0.00	4.90	131.30
Healthy_adult_control_25	QFN-1155ag1	HAC	1	3	Ag1	57.20	1065.64	130.24	1507.68	0.00	4936.80	0.00	0.00	0.00	0.00	0.00	5.44	168.97
Healthy_adult_control_25	QFN-1155ag2	HAC	1	3	Ag2	71.63	850.69	61.87	2337.68	0.00	6081.99	1.40	5.60	293.93	1.54	7.65	13.25	524.35
Healthy_adult_control_25	QFN-1155ag2	HAC	1	3	Ag2	33.88	544.02	32.91	1509.85	0.00	3802.17	0.00	0.00	0.00	0.00	0.00	6.19	220.95
Healthy_adult_control_25	QFN-1155mit	HAC	1	3	mit	106.76	4789.97	473.70	1116.32	0.00	4795.57	0.00	0.00	0.00	55.14	0.00	545.18	12768.37
Healthy_adult_control_25	QFN-1155mit	HAC	1	3	mit	182.62	9761.31	1050.16	1851.36	0.00	9744.79	1.54	2.04	167.32	149.92	7.65	1219.58	23304.54
Healthy_adult_control_25	QFN-1155nil	HAC	1	3	nil	39.24	556.90	56.80	83.77	0.00	1334.63	0.00	0.17	76.84	0.00	0.00	2.53	0.00
Healthy_adult_control_25	QFN-1155nil	HAC	1	3	nil	13.13	250.16	17.49	46.51	0.00	540.05	0.00	0.00	0.00	0.00	0.00	0.00	0.00
DIS-1106-1249-E01	QFN-1167ag1	SBI	1	1	Ag1	257.52	508.73	332.12	580.73	626.53	2069.47	46.41	83.56	647.87	183.56	359.77	107.55	1365.22
DIS-1106-1249-E01	QFN-1167ag1	SBI	1	1	Ag1	194.08	333.16	226.76	438.30	472.12	1310.78	32.84	63.72	514.38	141.13	265.16	80.24	975.72
DIS-1106-1249-E01	QFN-1167ag2	SBI	1	1	Ag2	141.25	95.42	138.14	491.62	394.22	1070.76	20.80	44.32	386.09	88.56	169.19	53.28	700.44
DIS-1106-1249-E01	QFN-1167ag2	SBI	1	1	Ag2	149.73	100.45	152.93	471.50	434.00	1072.71	24.62	50.26	439.90	105.17	206.91	63.49	810.54
DIS-1106-1249-E01	QFN-1167mit	SBI	1	1	mit	265.30	2043.00	229.36	586.85	407.44	2346.55	20.37	42.93	387.38	93.36	167.68	97.13	1092.71
DIS-1106-1249-E01	QFN-1167mit	SBI	1	1	mit	237.97	1641.20	208.12	521.27	357.90	1849.51	18.96	39.04	360.38	82.99	147.19	85.64	982.23
DIS-1106-1249-E01	QFN-1167nil	SBI	1	1	nil	98.03	92.04	93.63	342.55	303.28	401.09	14.95	32.28	277.97	62.08	103.24	31.20	419.49
DIS-1106-1249-E01	QFN-1167nil	SBI	1	1	nil	121.17	124.93	130.24	389.66	394.22	512.44	19.02	40.09	342.01	80.51	159.59	39.20	565.46
HC_plasma	HC_plasma_15	TC	1	3	HC	44.16	1.44	0.47	91.80	0.00	5.70	0.14	1.99	110.61	0.00	0.00	2.71	4.28
HC_plasma	HC_plasma_15	TC	1	3	HC	38.48	0.97	0.47	87.66	0.00	4.49	0.00	0.81	82.44	0.00	0.00	1.94	0.82
DIS-1101-1347-E01	QFN-1003ag1	MIS-C	1	1	Ag1	141.41	23.01	84.39	943.21	381.16	2535.40	10.68	26.20	364.46	55.79	0.00	37.14	308.79
DIS-1101-1347-E01	QFN-1003ag1	MIS-C	1	1	Ag1	138.41	22.06	76.84	982.96	375.60	2828.79	9.76	26.01	371.13	49.68	0.00	36.45	282.09
DIS-1101-1347-E01	QFN-1003ag2	MIS-C	1	1	Ag2	160.85	25.57	99.44	1052.81	462.23	1978.67	17.92	39.85	489.75	76.62	0.00	53.74	462.18
DIS-1101-1347-E01	QFN-1003ag2	MIS-C	1	1	Ag2	119.64	16.44	69.30	928.84	358.58	1633.36	8.47	21.38	342.33	42.01	0.00	31.62	229.05
DIS-1106-1092-E01	QFN-1037ag1	MIS-C	1	3	Ag1	15.28	10.15	12.76	887.39	85.95	1462.31	1.80	1.31	133.22	15.36	0.00	5.36	102.78
DIS-1106-1092-E01	QFN-1037ag1	MIS-C	1	3	Ag1	17.86	11.30	14.02	961.09	127.15	1621.82	2.15	2.21	149.58	18.66	0.00	5.84	111.47
DIS-1106-1092-E01	QFN-1037ag2	MIS-C	1	3	Ag2	14.90	14.21	13.60	823.52	101.31	1988.28	1.39	0.46	90.31	12.85	0.00	4.42	57.88
DIS-1106-1092-E01	QFN-1037ag2	MIS-C	1	3	Ag2	20.75	17.25	16.36	868.64	114.83	2113.46	1.76	1.31	115.18	15.78	0.00	5.70	91.61
DIS-1106-1092-E01	QFN-1037mit	MIS-C	1	3	mit	400.03	13289.43	3479.60	3602.58	110.48	18797.84	2.97	0.95	133.22	240.60	10.57	423.32	18065.25
DIS-1106-1092-E01	QFN-1037mit	MIS-C	1	3	mit	212.45	4745.40	2845.50	3906.28	114.83	20417.64	1.97	1.17	111.65	220.27	15.83	457.79	15448.25
DIS-1106-1092-E01	QFN-1037nil	MIS-C	1	3	nil	13.03	5.34	11.11	98.35	147.58	792.07	2.42	2.37	153.82	17.70	0.00	5.09	11.81
DIS-1106-1092-E01	QFN-1037nil	MIS-C	1	3	nil	17.67	5.71	9.90	103.35	121.12	809.68	2.28	1.61	142.32	15.99	0.00	4.62	8.06
DIS-1106-1166-E01	QFN-1056ag1	MIS-C	1	1	Ag1	29.42	90.01	13.18	1786.72	193.56	474.81	4.79	10.90	279.37	12.85	1.23	234.48	889.55
DIS-1106-1166-E01	QFN-1056ag1	MIS-C	1	1	Ag1	26.70	78.57	8.51	1792.08	166.09	430.46	2.99	8.86	256.27	11.01	0.38	199.36	784.03
DIS-1106-1166-E01	QFN-1056ag2	MIS-C	1	1	Ag2	27.05	75.50	19.19	1770.69	193.56	347.15	6.75	11.55	240.09	13.68	17.04	219.58	791.88
DIS-1106-1166-E01	QFN-1056ag2	MIS-C	1	1	Ag2	30.09	93.81	20.96	1646.44	234.20	374.61	8.68	13.81	281.24	17.06	12.23	266.58	850.80
DIS-1106-1166-E01	QFN-1056mit	MIS-C	1	1	mit	35.65	95.42	26.34	1876.68	246.71	1049.66	9.60	16.30	301.29	19.20	25.38	291.00	973.26
DIS-1106-1166-E01	QFN-1056mit	MIS-C	1	1	mit	32.08	88.32	20.96	1896.71	209.08	993.32	8.26	13.81	277.49	17.06	16.07	260.35	948.27
DIS-1106-1166-E01	QFN-1056nil	MIS-C	1	1	nil	36.77	91.63	23.63	1910.11	249.16	188.47	11.99	19.53	360.90	23.34	26.87	288.74	1027.08
DIS-1106-1166-E01	QFN-1056nil	MIS-C	1	1	nil	24.63	79.20	14.87	1774.71	193.56	154.86	7.06	11.87	243.17	13.79	8.45	215.03	694.18
Healthy_adult_control_4	QFN-1076ag1	HAC	1	3	Ag1	95.09	883.53	405.85	1797.15	0.00	15630.02	0.00	0.00	0.00	3.56	0.00	3.76	248.12
Healthy_adult_control_4	QFN-1076ag1	HAC	1	3	Ag1	83.50	825.58	345.53	1733.09	0.00	14913.95	0.00	0.00	0.00	2.37	0.00	2.61	169.78
Healthy_adult_control_4	QFN-1076ag2	HAC	1	3	Ag2	92.60	1606.70	108.11	2302.27	0.00	19619.10	0.00	0.00	0.00	3.05	0.00	9.26	280.60
Healthy_adult_control_4	QFN-1076ag2	HAC	1	3	Ag2	93.74	1631.79	108.81	2291.21	0.00	19203.31	0.00	0.00	0.00	1.88	0.00	9.65	237.84
Healthy_adult_control_4	QFN-1076mit	HAC	1	3	mit	1690.86	27706.26	8145.08	3970.71	85.95	26685.13	6.51	0.00	61.30	2333.58	7.06	925.54	53317.00
Healthy_adult_control_4	QFN-1076mit	HAC	1	3	mit	1058.67	18949.05	4780.88	3947.93	38.81	24295.30	3.11	0.00	0.00	1412.13	10.09	374.91	44910.53
Healthy_adult_control_4	QFN-1076nil	HAC	1	3	nil	399.12	1564.11	175.99	1396.33	0.00	9702.35	0.00	0.00	104.32	0.00	0.00	5.09	213.00
Healthy_adult_control_4	QFN-1076nil	HAC	1	3	nil	394.58	1523.15	170.03	1406.10	0.00	9641.63	0.00	0.00	0.00	0.00	0.00	5.23	179.77
DIS-1101-1578-E01	QFN-1084ag1	Inflammatory syndrome	1	1	Ag1	36.29	69.19	21.62	2251.15	145.81	10335.45	3.59	11.22	310.13	8.22	0.00	24.76	544.37
DIS-1101-1578-E01	QFN-1084ag1	Inflammatory syndrome	1	1	Ag1	0.00	0.00	0.29	8.23	0.00	1.54	0.04	0.00	0.00	0.37	13.66	1.64	14.25
DIS-1101-1578-E01	QFN-1084ag2	Inflammatory syndrome	1	1	Ag2	32.73	25.38	27.70	2109.57	63.59	7074.65	2.64	9.27	311.44	3.39	0.00	9.83	340.79
DIS-1101-1578-E01	QFN-1084ag2	Inflammatory syndrome	1	1	Ag2	0.00	0.00	0.00	23.22	0.00	0.66	0.00	0.00	0.00	0.00	34.88	0.19	0.45
Healthy_adult_control_19	QFN-1121ag1	HAC	1	3	Ag1	634.88	2544.08	167.27	1550.69	0.00	13945.87	2.51	1.91	180.22	7.73	0.00	10.26	238.57
Healthy_adult_control_19	QFN-1121ag1	HAC	1	3	Ag1	783.67	2998.63	209.06	1766.14	38.81	14639.72	3.88	4.61	228.54	12.85	11.04	15.55	372.83
Healthy_adult_control_19	QFN-1121ag2	HAC	1	3	Ag2	891.51	3139.59	274.12	1611.52	74.04	13534.64	3.88	3.22	209.88	11.11	5.68	12.04	363.88
Healthy_adult_control_19	QFN-1121ag2	HAC	1	3	Ag2	1050.91	3578.63	296.85	1763.46	91.33	14978.65	3.97	4.21	234.88	13.89	9.86	14.58	389.97
Healthy_adult_control_19	QFN-1121mit	HAC	1	3	mit	3235.00	32714.46	24432.45	4255.83	264.73	24238.65	18.86	12.68	439.02	3101.49	106.02	521.40	61975.85
Healthy_adult_control_19	QFN-1121mit	HAC	1	3	mit	2426.53	26998.75	16297.06	3447.43	193.56	18493.46	9.11	4.65	229.60	1818.35	40.43	341.71	55762.82
Healthy_adult_control_19	QFN-1121nil	HAC	1	3	nil	336.26	1463.42	107.41	302.08	85.95	3596.84	4.62	4.57	235.93	10.40	0.00	10.90	13.01
Healthy_adult_control_19	QFN-1121nil	HAC	1	3	nil	405.22	1781.58	119.80	337.69	74.04	4348.30	3.83	4.69	254.28	11.21	0.00	15.91	2.04
DIS-1106-1213-E01	QFN-1136ag1	SBI	1	3	Ag1	9.23	20.89	9.10	163.67	0.00	2586.86	0.15	1.46	234.88	0.00	0.00	1.47	8.77
DIS-1106-1213-E01	QFN-1136ag1	SBI	1	3	Ag1	11.90	21.41	10.10	162.04	0.00	2491.74	0.19	1.76	292.29	0.00	0.00	1.85	10.26
DIS-1106-1213-E01	QFN-1136ag2	SBI	1	3	Ag2	36.61	36.12	21.85	552.73	0.00	4187.24	0.24	1.98	295.01	0.51	0.00	1.70	28.09
DIS-1106-1213-E01	QFN-1136ag2	SBI	1	3	Ag2	40.07	48.34	18.32	622.77	119.05	4098.87	0.65	3.53	255.77	0.65	0.00	6.67	53.75
DIS-1106-1213-E01	QFN-1136mit	SBI	1	3	mit	506.08	16390.72	18114.66	6470.69	132.96	36931.36	3.16	8.62	415.49	413.09	53.67	239.81	52622.10
DIS-1106-1213-E01	QFN-1136mit	SBI	1	3	mit	434.94	15334.29	12212.70	5102.84	74.04	28304.62	1.55	3.30	274.66	248.59	38.92	188.96	47029.43
DIS-1106-1213-E01	QFN-1136nil	SBI	1	3	nil	17.67	118.73	93.33	138.78	0.00	2172.70	0.21	2.29	278.43	0.09	0.00	1.94	15.09
DIS-1106-1213-E01	QFN-1136nil	SBI	1	3	nil	10.76	103.72	76.37	127.00	0.00	2045.91	0.01	1.17	240.09	0.00	0.00	1.53	3.04
DIS-1106-1230-E01	QFN-1148ag1	HPC	1	3	Ag1	34.69	89.94	6.05	1570.79	50.64	7133.69	2.37	0.67	241.63	0.00	0.00	8.49	143.00
DIS-1106-1230-E01	QFN-1148ag1	HPC	1	3	Ag1	44.81	115.95	5.32	1801.78	91.33	8445.28	3.83	2.37	316.22	2.37	0.00	11.18	186.95
DIS-1106-1230-E01	QFN-1148ag2	HPC	1	3	Ag2	37.09	234.57	18.75	1327.91	0.00	6512.33	2.19	0.53	203.03	0.00	0.00	7.19	129.15
DIS-1106-1230-E01	QFN-1148ag2	HPC	1	3	Ag2	38.35	250.79	19.63	1364.88	0.00	7085.33	2.13	0.60	220.98	0.00	0.00	7.92	144.39
DIS-1106-1230-E01	QFN-1148mit	HPC	1	3	mit	2198.50	26110.31	4437.66	4773.38	223.85	24404.88	8.79	8.05	499.82	439.86	59.80	324.41	25223.61
DIS-1106-1230-E01	QFN-1148mit	HPC	1	3	mit	1655.35	20015.85	2253.75	2874.72	80.22	14073.03	2.55	0.81	233.31	191.18	2.10	189.78	16928.47
DIS-1106-1230-E01	QFN-1148nil	HPC	1	3	nil	33.71	65.97	26.79	194.05	0.00	4657.54	2.42	0.46	203.03	0.00	0.00	8.56	14.25
DIS-1106-1230-E01	QFN-1148nil	HPC	1	3	nil	34.04	67.20	26.34	191.69	38.81	4667.29	2.55	0.70	223.16	0.23	0.00	7.99	15.09
HC_plasma	HC_plasma_14	TC	1	3	HC	50.27	1.67	0.00	110.14	0.00	6.71	0.65	3.30	140.83	0.00	0.00	1.88	5.37
HC_plasma	HC_plasma_14	TC	1	3	HC	51.14	1.35	0.29	109.29	0.00	5.87	0.59	2.99	131.66	0.00	0.00	2.06	1.58
DIS-1101-1333-E01	DIS-1101-1333-E01ag1	Inflammatory syndrome	1	1	Ag1	240.40	7060.34	97.48	1457.62	422.60	16638.86	2.65	8.36	190.21	26.69	0.00	82.90	681.92
DIS-1101-1333-E01	DIS-1101-1333-E01ag1	Inflammatory syndrome	1	1	Ag1	257.35	7381.07	107.30	1423.03	408.01	14810.81	2.40	8.02	172.89	24.56	0.00	80.87	727.36
DIS-1101-1333-E01	DIS-1101-1333-E01ag2	Inflammatory syndrome	1	1	Ag2	67.66	202.53	49.78	883.79	344.47	2719.67	1.31	4.04	147.04	1.83	0.00	3.66	237.65
DIS-1101-1333-E01	DIS-1101-1333-E01ag2	Inflammatory syndrome	1	1	Ag2	56.54	162.09	41.09	807.80	320.88	2305.54	1.21	3.08	132.34	0.97	0.00	2.05	172.67
DIS-1101-1333-E01	DIS-1101-1333-E01mit	Inflammatory syndrome	1	1	mit	883.25	35126.39	3031.26	4936.42	450.61	15991.79	4.05	8.27	141.71	147.68	40.18	357.86	15816.18
DIS-1101-1333-E01	DIS-1101-1333-E01mit	Inflammatory syndrome	1	1	mit	951.88	38634.95	3342.36	4831.00	477.24	15793.02	4.25	9.04	150.50	157.06	46.56	385.35	16350.81
DIS-1101-1333-E01	DIS-1101-1333-E01nil	Inflammatory syndrome	1	1	nil	67.29	176.36	34.75	187.91	427.38	2719.84	1.46	5.00	171.38	2.11	0.00	2.81	144.64
DIS-1101-1333-E01	DIS-1101-1333-E01nil	Inflammatory syndrome	1	1	nil	71.39	184.36	32.41	191.91	382.64	2932.37	1.29	3.69	132.34	1.96	0.00	2.53	74.01
DIS-1106-1128-E01	QFN-1006Ag1	MIS-C	1	1	Ag1	8.40	3.71	0.08	1757.74	0.00	1195.42	0.10	0.00	0.00	0.02	1.16	17.58	20.14
DIS-1106-1128-E01	QFN-1006Ag1	MIS-C	1	1	Ag1	10.76	4.39	0.25	1850.36	0.00	1294.66	0.13	0.00	0.00	0.00	0.00	19.97	25.34
DIS-1106-1128-E01	QFN-1006Ag2	MIS-C	1	1	Ag2	20.81	6.85	0.88	2050.94	169.41	1452.04	0.33	0.21	277.49	0.75	57.93	33.35	83.50
DIS-1106-1128-E01	QFN-1006Ag2	MIS-C	1	1	Ag2	8.01	4.32	0.21	1795.46	0.00	1118.52	0.07	0.00	0.00	0.00	0.00	18.10	20.14
DIS-1106-1128-E01	QFN-1006mit	MIS-C	1	1	mit	11.97	14.32	1.52	2223.29	0.00	4273.85	0.12	0.00	0.00	0.00	40.67	34.73	1850.72
DIS-1106-1128-E01	QFN-1006mit	MIS-C	1	1	mit	6.70	10.34	0.88	2218.28	0.00	4339.94	0.10	0.00	0.00	0.00	0.00	22.15	1182.60
DIS-1106-1128-E01	QFN-1006nil	MIS-C	1	1	nil	10.16	3.59	0.13	1860.12	0.00	902.26	0.10	0.00	0.00	0.00	0.00	17.58	30.41
DIS-1106-1128-E01	QFN-1006nil	MIS-C	1	1	nil	11.97	4.07	0.13	1959.67	0.00	967.86	0.13	0.00	0.00	0.00	0.00	20.06	0.00
DIS-1101-1388-E01	QFN-1032Ag2	MIS-C	1	1	Ag2	337.31	676.25	328.12	1526.15	744.13	10089.90	12.01	50.20	683.40	67.11	13.11	67.10	1610.49
DIS-1101-1388-E01	QFN-1032Ag2	MIS-C	1	1	Ag2	360.22	716.12	348.44	1558.52	800.09	10755.49	13.96	57.70	787.13	80.40	35.64	92.82	1790.63
DIS-1101-1388-E01	QFN-1032mit	MIS-C	1	1	mit	400.90	2469.72	227.55	1718.39	744.13	12520.56	11.96	51.68	668.28	69.34	25.04	90.58	1741.83
DIS-1101-1388-E01	QFN-1032mit	MIS-C	1	1	mit	415.24	2499.10	245.67	1647.87	771.04	11527.51	13.64	57.10	747.38	79.41	31.50	99.85	1817.79
DIS-1101-1388-E01	QFN-1032nil	MIS-C	1	1	nil	329.37	997.25	306.55	1420.05	705.40	6691.93	12.73	50.79	684.56	66.00	22.81	75.12	1393.78
DIS-1101-1388-E01	QFN-1032nil	MIS-C	1	1	nil	331.53	1019.27	309.52	1413.50	713.28	6955.41	10.69	45.64	655.32	63.10	7.35	72.99	1369.99
DIS-1101-1415-E01	QFN-1044-Ag1	SVI	1	1	Ag1	230.89	344.49	72.79	268.52	0.00	5942.52	0.83	3.13	0.00	13.28	0.00	38.14	297.40
DIS-1101-1415-E01	QFN-1044-Ag1	SVI	1	1	Ag1	243.79	353.41	81.37	283.04	0.00	6428.54	0.99	3.72	37.02	15.19	0.00	45.47	338.38
DIS-1101-1415-E01	QFN-1044-Ag2	SVI	1	1	Ag2	87.12	56.67	23.66	268.48	0.00	4949.65	0.86	2.81	0.00	16.12	0.00	37.43	279.09
DIS-1101-1415-E01	QFN-1044-Ag2	SVI	1	1	Ag2	87.47	56.98	19.87	271.82	104.41	5069.63	0.86	3.69	0.00	14.28	0.00	38.04	306.54
DIS-1101-1415-E01	QFN-1044-mit	SVI	1	1	mit	198.98	1686.13	154.34	359.99	70.07	13795.66	1.65	5.80	124.33	25.50	0.00	112.41	546.40
DIS-1101-1415-E01	QFN-1044-mit	SVI	1	1	mit	204.05	1838.02	157.50	382.26	142.38	13658.02	1.69	6.64	150.50	25.27	0.00	121.20	533.44
DIS-1101-1415-E01	QFN-1044-nil	SVI	1	1	nil	66.72	12.33	10.43	280.23	0.00	1520.55	0.73	2.62	68.98	12.31	0.00	24.85	228.41
DIS-1101-1415-E01	QFN-1044-nil	SVI	1	1	nil	63.12	10.99	9.29	272.29	0.00	1467.74	0.63	2.38	0.00	9.01	0.00	23.17	200.59
DIS-1101-1420-E01	QFN-1049-Ag1	KD	1	1	Ag1	499.49	985.75	866.97	300.73	308.48	14848.01	0.66	1.02	111.16	12.50	0.00	5.02	269.90
DIS-1101-1420-E01	QFN-1049-Ag1	KD	1	1	Ag1	498.99	1026.56	877.10	298.13	326.92	14901.08	0.63	1.18	87.09	14.88	0.00	5.69	274.50
DIS-1101-1420-E01	QFN-1049-Ag2	KD	1	1	Ag2	242.35	411.18	271.36	253.61	282.15	12691.69	0.46	0.77	106.36	1.10	0.00	2.26	260.71
DIS-1101-1420-E01	QFN-1049-Ag2	KD	1	1	Ag2	217.95	328.93	227.55	240.95	211.35	11466.83	0.42	0.59	0.00	2.11	0.00	2.09	175.00
DIS-1106-1176-E01	QFN-1078Ag1	SVI	1	1	Ag1	1764.19	7564.74	964.31	5391.08	498.54	7130.25	11.70	28.46	885.87	77.72	193.03	221.40	6024.82
DIS-1106-1176-E01	QFN-1078Ag1	SVI	1	1	Ag1	1511.37	6832.24	698.18	4368.16	372.08	5788.74	4.35	10.19	511.04	29.82	90.93	148.89	4475.00
DIS-1106-1176-E01	QFN-1078Ag2	SVI	1	1	Ag2	2181.74	8810.33	2117.19	172.22	661.57	11370.38	15.81	37.26	1059.24	87.31	48.96	143.67	494.29
DIS-1106-1176-E01	QFN-1078Ag2	SVI	1	1	Ag2	0.00	0.08	0.00	0.00	0.00	0.77	0.05	0.00	0.00	0.01	61.63	0.32	0.00
DIS-1106-1176-E01	QFN-1078mit	SVI	1	1	mit	981.55	4450.03	1541.16	786.12	268.07	6656.76	2.78	6.80	444.47	25.50	0.00	109.43	283.67
DIS-1106-1176-E01	QFN-1078mit	SVI	1	1	mit	1092.77	4957.95	1837.64	853.71	377.39	6840.96	5.07	12.78	605.50	42.37	0.00	151.03	472.37
DIS-1106-1176-E01	QFN-1078nil	SVI	1	1	nil	751.43	6152.20	1541.80	613.68	338.71	6765.19	3.92	9.79	508.27	33.53	0.00	286.90	465.77
DIS-1106-1176-E01	QFN-1078nil	SVI	1	1	nil	800.30	6757.20	1677.18	652.71	446.04	6893.89	5.84	14.53	597.99	42.76	0.00	308.73	474.57
DIS-1106-1201-E01	QFN-1113ag1	MIS-C	1	1	Ag1	376.49	2206.75	359.60	271.74	302.10	17395.39	3.48	11.05	250.62	13.48	44.12	37.23	511.74
DIS-1106-1201-E01	QFN-1113ag1	MIS-C	1	1	Ag1	406.68	2236.37	385.45	278.47	338.71	15528.62	4.63	16.22	345.49	17.39	61.63	45.99	640.11
DIS-1106-1201-E01	QFN-1113ag2	MIS-C	1	1	Ag2	535.67	1212.83	347.10	307.36	332.86	15257.00	4.65	12.83	247.25	15.29	47.04	19.43	509.56
DIS-1106-1201-E01	QFN-1113ag2	MIS-C	1	1	Ag2	562.72	1287.25	367.01	322.75	363.99	15100.98	4.45	14.13	256.16	16.54	49.92	21.42	555.02
DIS-1106-1201-E01	QFN-1113mit	MIS-C	1	1	mit	1207.81	10077.39	525.29	1627.79	468.50	17833.35	9.49	30.27	516.57	43.54	168.01	233.55	3742.07
DIS-1106-1201-E01	QFN-1113mit	MIS-C	1	1	mit	1117.67	9607.95	419.11	1532.81	320.88	16346.98	4.72	14.82	264.84	21.12	87.47	187.25	2909.06
DIS-1106-1201-E01	QFN-1113nil	MIS-C	1	1	nil	171.33	631.34	201.39	133.28	302.10	14441.06	3.60	10.73	218.95	10.43	6.52	15.85	401.42
DIS-1106-1201-E01	QFN-1113nil	MIS-C	1	1	nil	325.69	1439.04	510.24	214.20	717.97	24510.34	24.13	67.38	853.08	84.48	277.46	55.55	1155.50
DIS-1106-1219-E01	QFN-1138-mit	HPC	1	3	mit	682.78	4123.55	309.25	1646.44	314.74	7692.23	1.19	3.05	249.50	49.64	176.93	457.14	3768.14
DIS-1106-1219-E01	QFN-1138-mit	HPC	1	3	mit	706.73	4259.23	322.20	1598.54	338.71	7572.99	1.40	3.65	309.41	51.79	135.88	477.81	3685.69
DIS-1106-1219-E01	QFN-1138-nil	HPC	1	3	nil	15.92	7.74	9.66	67.16	156.68	1779.79	1.01	2.38	293.75	3.28	0.00	3.30	237.65
DIS-1106-1219-E01	QFN-1138-nil	HPC	1	3	nil	16.98	7.22	9.10	66.65	0.00	1758.32	0.90	1.69	233.43	2.72	0.00	3.15	193.62
Healthy_adult_control_22	QFN-1152-Ag1	HAC	1	3	Ag1	54.17	309.86	60.34	997.84	344.47	5208.10	1.17	2.90	0.00	3.16	0.00	3.99	735.56
Healthy_adult_control_22	QFN-1152-Ag1	HAC	1	3	Ag1	55.36	307.00	58.10	980.31	338.71	4934.14	1.09	3.05	0.00	2.72	0.00	3.82	656.89
Healthy_adult_control_22	QFN-1152-Ag2	HAC	1	3	Ag2	520.92	7356.70	1661.53	2820.63	361.26	12437.08	2.43	2.32	0.00	251.87	43.63	534.57	15497.74
Healthy_adult_control_22	QFN-1152-Ag2	HAC	1	3	Ag2	480.98	6703.06	1548.83	2751.19	302.10	12539.08	1.97	1.30	0.00	226.86	13.11	482.96	15012.31
Healthy_adult_control_22	QFN-1152-mit	HAC	1	3	mit	43.68	87.99	18.49	1098.83	320.88	3527.36	0.90	2.38	0.00	1.33	0.00	5.11	743.74
Healthy_adult_control_22	QFN-1152-mit	HAC	1	3	mit	78.66	142.09	44.32	1310.43	498.54	4643.47	3.04	10.46	269.10	12.11	0.00	8.51	1108.02
Healthy_adult_control_22	QFN-1152-nil	HAC	1	3	nil	42.03	145.06	28.09	92.38	275.20	2425.62	0.86	2.51	0.00	0.97	0.00	1.77	209.88
Healthy_adult_control_22	QFN-1152-nil	HAC	1	3	nil	49.78	181.40	31.64	101.03	361.26	3047.94	1.19	3.47	0.00	2.83	0.00	1.65	181.99
Healthy_adult_control_23	QFN-1153-Ag1	HAC	1	3	Ag1	127.06	2702.90	1236.47	810.70	0.00	17060.83	0.16	1.00	0.00	1.74	0.00	33.15	379.01
Healthy_adult_control_23	QFN-1153-Ag1	HAC	1	3	Ag1	132.19	2766.20	1311.41	812.59	0.00	17089.19	0.21	1.30	0.00	2.40	0.00	36.78	419.27
Healthy_adult_control_23	QFN-1153-Ag2	HAC	1	3	Ag2	867.95	14120.40	12189.17	3384.91	211.35	19074.92	0.29	1.78	0.00	3516.69	56.06	366.85	30044.65
Healthy_adult_control_23	QFN-1153-Ag2	HAC	1	3	Ag2	847.24	13972.05	11307.14	3624.51	220.41	20903.89	0.23	1.76	0.00	3520.56	90.07	343.69	30307.43
Healthy_adult_control_23	QFN-1153-mit	HAC	1	3	mit	116.80	3104.45	40.56	1230.42	0.00	19824.13	0.18	1.09	0.00	0.18	0.00	30.69	494.29
Healthy_adult_control_23	QFN-1153-mit	HAC	1	3	mit	116.80	3104.45	40.56	1230.42	0.00	19824.13	0.18	1.09	0.00	0.18	0.00	30.69	494.29
Healthy_adult_control_23	QFN-1153-nil	HAC	1	3	nil	48.17	1160.91	161.52	615.23	0.00	14736.91	0.14	0.59	0.00	0.03	0.00	9.57	214.51
Healthy_adult_control_23	QFN-1153-nil	HAC	1	3	nil	58.10	1231.26	208.17	651.88	0.00	15566.37	0.20	1.30	0.00	0.46	0.00	12.86	288.25
DIS-1101-1335-E01	ZS-Ag1	MIS-C	1	1	Ag1	74.32	111.13	10.04	2881.16	125.63	535.66	0.56	3.47	232.25	3.88	84.86	93.24	347.44
DIS-1101-1335-E01	ZS-Ag1	MIS-C	1	1	Ag1	150.87	257.48	40.02	4269.84	436.79	1102.15	2.32	16.02	637.37	17.39	193.03	204.43	796.46
DIS-1101-1335-E01	ZS-Ag2	MIS-C	1	1	Ag2	61.97	110.61	7.66	2923.49	125.63	186.71	0.30	1.73	160.45	0.72	38.17	93.24	256.10
DIS-1101-1335-E01	ZS-Ag2	MIS-C	1	1	Ag2	61.97	110.61	7.66	2923.49	125.63	186.71	0.30	1.73	160.45	0.72	38.17	93.24	256.10
DIS-1101-1335-E01	ZS-mit	MIS-C	1	1	mit	151.14	135.82	41.63	3020.44	245.44	3578.46	2.11	9.92	337.40	18.90	127.77	139.85	876.03
DIS-1101-1335-E01	ZS-mit	MIS-C	1	1	mit	108.35	103.07	22.70	2753.29	0.00	3207.94	0.79	3.22	0.00	5.29	19.34	84.07	542.08
DIS-1101-1335-E01	ZS-nil	MIS-C	1	1	nil	54.17	97.29	4.61	2924.94	70.07	121.90	0.28	1.92	175.88	0.78	48.48	84.18	214.51
DIS-1101-1335-E01	ZS-nil	MIS-C	1	1	nil	150.33	274.87	41.63	5218.98	506.85	325.89	1.96	15.62	696.03	14.58	261.74	199.70	731.46
HC_plasma	HC_plasma_12	TC	1	3	HC	65.78	1.61	0.13	157.30	0.00	5.42	0.50	1.55	171.38	0.00	0.00	1.36	0.00
HC_plasma	HC_plasma_12	TC	1	3	HC	63.88	1.20	0.18	145.32	0.00	3.61	0.41	0.71	147.04	0.00	0.00	1.07	0.00
HC_plasma	HC_plasma_10	TC	1	3	HC	100.44	7.57	3.09	111.77	53.72	16.15	2.58	12.10	608.35	0.00	0.00	7.40	20.43
HC_plasma	HC_plasma_10	TC	1	3	HC	0.00	0.00	0.00	0.00	0.00	0.00	0.00	0.00	0.00	0.00	0.00	0.00	0.00
DIS-1106-1119-E01	DIS-1106-1119-E01-Ag1	MIS-C	1	1	Ag1	44.15	66.92	4.37	2579.40	131.46	5700.31	0.80	6.02	373.69	1.60	66.78	36.81	215.93
DIS-1106-1119-E01	DIS-1106-1119-E01-Ag1	MIS-C	1	1	Ag1	46.53	68.19	4.50	2945.05	121.55	5824.94	1.01	6.60	401.59	2.76	87.40	37.60	221.55
DIS-1106-1119-E01	DIS-1106-1119-E01-Ag2	MIS-C	1	1	Ag2	40.74	65.73	3.21	2831.07	104.40	5574.02	0.58	4.78	395.90	0.00	100.80	34.96	172.97
DIS-1106-1119-E01	DIS-1106-1119-E01-Ag2	MIS-C	1	1	Ag2	27.15	49.15	1.52	2092.67	33.85	3871.16	0.29	3.21	314.18	0.00	52.77	30.09	149.51
DIS-1106-1119-E01	DIS-1106-1119-E01-mit	MIS-C	1	1	mit	48.98	261.41	23.75	2911.96	131.46	11767.48	0.84	5.09	385.59	3.16	113.81	59.46	860.80
DIS-1106-1119-E01	DIS-1106-1119-E01-mit	MIS-C	1	1	mit	21.13	145.04	10.33	1966.70	30.50	7024.14	0.05	0.58	0.00	0.00	32.83	35.76	487.87
DIS-1106-1119-E01	DIS-1106-1119-E01-nil	MIS-C	1	1	nil	36.79	66.35	3.98	2879.40	133.43	2990.90	0.94	5.58	386.25	1.49	130.96	27.68	151.07
DIS-1106-1119-E01	DIS-1106-1119-E01-nil	MIS-C	1	1	nil	11.11	28.82	0.00	1755.25	11.35	1429.32	0.00	0.08	0.00	0.00	11.80	10.84	44.89
DIS-1106-1120-E01	DIS-1106-1120-E01-Ag1	MIS-C	1	1	Ag1	35.19	157.77	70.00	2128.22	227.52	4346.16	7.70	22.01	489.21	61.92	173.66	40.92	420.34
DIS-1106-1120-E01	DIS-1106-1120-E01-Ag1	MIS-C	1	1	Ag1	37.70	171.96	67.32	2073.77	229.25	4368.07	7.64	22.94	492.88	63.96	141.67	42.97	423.63
DIS-1106-1120-E01	DIS-1106-1120-E01-Ag2	MIS-C	1	1	Ag2	7.59	76.52	22.54	1395.58	39.41	2687.82	1.01	2.78	0.00	12.34	14.24	16.15	131.03
DIS-1106-1120-E01	DIS-1106-1120-E01-Ag2	MIS-C	1	1	Ag2	33.56	159.82	59.10	1870.63	180.98	4861.02	6.75	19.62	467.72	58.30	134.27	37.25	359.40
DIS-1106-1120-E01	DIS-1106-1120-E01-mit	MIS-C	1	1	mit	102.35	1693.17	130.72	2693.45	253.19	21656.84	8.71	24.02	514.95	76.96	205.75	332.38	3222.51
DIS-1106-1120-E01	DIS-1106-1120-E01-mit	MIS-C	1	1	mit	56.33	898.98	59.25	1625.63	82.64	11469.91	1.57	5.02	0.00	24.54	36.77	199.79	1744.73
DIS-1106-1120-E01	DIS-1106-1120-E01-nil	MIS-C	1	1	nil	35.65	170.53	57.75	1302.18	100.30	1500.15	3.24	9.35	250.85	29.29	50.68	26.69	157.29
DIS-1106-1120-E01	DIS-1106-1120-E01-nil	MIS-C	1	1	nil	30.51	144.23	43.55	1299.41	76.31	1368.88	1.50	4.01	0.00	15.15	7.44	19.76	100.93
DIS-1101-1366-E01	QFN-1020Ag1	MIS-C	1	1	Ag1	41.51	15.81	14.13	167.21	69.92	152.53	0.60	4.45	419.46	8.11	0.00	21.21	65.76
DIS-1101-1366-E01	QFN-1020Ag1	MIS-C	1	1	Ag1	77.83	35.91	35.33	235.72	211.71	303.16	3.33	21.01	879.99	39.67	36.77	52.58	193.55
DIS-1101-1366-E01	QFN-1020Ag2	MIS-C	1	1	Ag2	34.95	13.28	10.04	158.19	61.32	101.65	0.40	3.08	408.45	6.05	0.00	19.76	52.81
DIS-1101-1366-E01	QFN-1020Ag2	MIS-C	1	1	Ag2	38.83	14.93	10.62	166.25	74.18	111.55	0.46	3.49	390.78	6.24	0.00	17.86	54.15
DIS-1101-1366-E01	QFN-1020mit	MIS-C	1	1	mit	127.71	70.20	60.75	506.40	217.01	1972.98	4.90	21.23	774.21	50.41	38.31	51.86	1046.81
DIS-1101-1366-E01	QFN-1020mit	MIS-C	1	1	mit	84.70	41.00	31.21	387.97	111.51	1206.51	1.88	8.17	473.17	21.17	0.00	27.68	641.96
DIS-1101-1366-E01	QFN-1020nil	MIS-C	1	1	nil	53.06	19.87	16.21	178.63	80.54	135.98	0.94	6.34	477.50	14.16	0.00	29.38	80.56
DIS-1101-1366-E01	QFN-1020nil	MIS-C	1	1	nil	90.50	38.43	38.38	229.54	215.25	244.28	3.47	19.15	844.83	37.95	47.86	51.69	193.55
DIS-1101-1340-E01	QFN-1039Ag1	MIS-C	1	3	Ag1	10.61	51.60	0.00	228.37	0.00	2143.00	0.00	0.00	264.38	0.00	0.00	2.49	137.93
DIS-1101-1340-E01	QFN-1039Ag1	MIS-C	1	3	Ag1	8.58	52.61	0.25	236.63	7.97	2175.52	0.00	0.00	274.52	0.00	0.00	2.52	141.78
DIS-1101-1340-E01	QFN-1039Ag2	MIS-C	1	3	Ag2	170.22	449.96	25.58	223.62	39.41	6480.37	0.01	0.04	421.87	0.00	0.00	4.45	161.98
DIS-1101-1340-E01	QFN-1039Ag2	MIS-C	1	3	Ag2	239.00	767.87	47.49	302.45	94.12	11773.49	0.11	1.16	639.91	1.71	0.00	6.80	222.35
DIS-1101-1010-E01	QFN-1051Ag1	MIS-C	1	3	Ag1	393.78	489.51	310.45	424.21	605.37	5598.85	45.13	116.71	2226.93	270.91	37.54	173.10	2440.47
DIS-1101-1010-E01	QFN-1051Ag1	MIS-C	1	3	Ag1	335.04	392.93	242.95	371.72	554.00	5154.40	24.58	74.48	1679.06	169.06	0.00	101.55	1413.62
DIS-1101-1010-E01	QFN-1051Ag2	MIS-C	1	3	Ag2	320.00	114.14	252.07	602.13	629.13	5028.83	39.50	113.82	2154.74	244.16	61.55	173.83	2207.70
DIS-1101-1010-E01	QFN-1051Ag2	MIS-C	1	3	Ag2	289.28	101.38	220.33	538.99	614.93	4697.78	33.90	102.41	2033.03	211.56	59.89	125.44	1897.10
DIS-1101-1010-E01	QFN-1051mit	MIS-C	1	3	mit	738.45	15898.91	774.34	1747.92	768.42	14641.51	82.36	126.20	2293.51	468.48	58.21	552.47	21377.55
DIS-1101-1010-E01	QFN-1051mit	MIS-C	1	3	mit	706.45	15787.63	700.70	1554.34	700.20	12736.52	65.17	103.64	2060.53	381.11	7.44	495.23	20280.99
DIS-1101-1010-E01	QFN-1051nil	MIS-C	1	3	nil	232.72	242.51	146.14	98.67	393.26	2721.52	17.38	59.79	1456.96	125.71	0.00	96.51	1095.29
DIS-1101-1010-E01	QFN-1051nil	MIS-C	1	3	nil	221.61	225.06	140.83	94.90	363.91	2555.60	17.00	56.93	1462.28	125.64	0.00	93.19	1073.42
DIS-1106-1171-E01	QFN-1067Ag1	MIS-C	1	3	Ag1	108.94	76.69	109.68	626.20	601.17	5021.23	28.29	54.63	779.88	127.36	334.45	43.01	1016.97
DIS-1106-1171-E01	QFN-1067Ag1	MIS-C	1	3	Ag1	109.48	77.42	108.82	654.50	571.36	5363.67	27.90	51.80	805.69	121.36	327.78	38.04	1004.38
DIS-1106-1171-E01	QFN-1067Ag2	MIS-C	1	3	Ag2	120.31	140.73	105.80	712.67	562.71	5437.33	28.08	52.51	802.59	122.34	321.08	35.49	1046.81
DIS-1106-1171-E01	QFN-1067Ag2	MIS-C	1	3	Ag2	63.17	75.73	41.12	525.13	257.40	3058.13	9.10	18.37	415.82	53.83	120.34	18.23	458.23
DIS-1106-1171-E01	QFN-1067mit	MIS-C	1	3	mit	271.61	2982.46	172.96	1987.07	546.48	12334.01	26.70	45.57	743.11	195.87	365.64	322.08	5218.39
DIS-1106-1171-E01	QFN-1067mit	MIS-C	1	3	mit	298.03	3176.91	192.73	1966.94	618.49	11836.49	32.83	56.40	844.17	225.93	411.41	379.98	5809.50
DIS-1106-1111-E01	DIS-1106-1111E01-TP3nil	MIS-C	1	3	nil	12.98	6.64	11.66	83.54	17.15	948.94	1.61	11.13	167.77	5.19	0.00	11.26	4.22
DIS-1106-1111-E01	DIS-1106-1111E01-TP3nil	MIS-C	1	3	nil	17.41	7.92	14.60	89.16	39.84	1086.70	1.95	11.08	182.19	6.11	0.00	11.65	21.81
DIS-1106-1140-E01	QFN-1036Ag1	MIS-C	1	1	Ag1	149.90	86.83	45.01	72.23	257.78	532.72	10.94	20.08	254.22	50.76	45.71	17.87	263.07
DIS-1106-1140-E01	QFN-1036Ag1	MIS-C	1	1	Ag1	149.90	86.83	45.01	72.23	257.78	532.72	10.94	20.08	254.22	50.76	45.71	17.87	263.07
DIS-1106-1140-E01	QFN-1036Ag2	MIS-C	1	1	Ag2	63.03	76.16	52.57	105.30	296.22	551.64	13.02	22.11	278.17	58.10	65.40	20.04	327.53
DIS-1106-1140-E01	QFN-1036Ag2	MIS-C	1	1	Ag2	63.03	76.16	52.57	105.30	296.22	551.64	13.02	22.11	278.17	58.10	65.40	20.04	327.53
DIS-1106-1140-E01	QFN-1036mit	MIS-C	1	1	mit	64.55	274.43	19.93	177.44	110.14	354.54	6.73	10.70	156.10	27.87	26.74	16.09	299.73
DIS-1106-1140-E01	QFN-1036mit	MIS-C	1	1	mit	64.55	274.43	19.93	177.44	110.14	354.54	6.73	10.70	156.10	27.87	26.74	16.09	299.73
DIS-1106-1140-E01	QFN-1036nil	MIS-C	1	1	nil	54.69	125.07	34.90	54.27	201.59	386.18	8.24	14.81	191.68	35.47	17.13	13.14	190.15
DIS-1106-1140-E01	QFN-1036nil	MIS-C	1	1	nil	54.69	125.07	34.90	54.27	201.59	386.18	8.24	14.81	191.68	35.47	17.13	13.14	190.15
DIS-1106-1171-E01	QFN-1063Ag1	MIS-C	1	1	Ag1	41.79	31.54	28.19	366.77	180.78	1236.48	9.31	13.19	105.50	32.15	30.63	6.84	167.21
DIS-1106-1171-E01	QFN-1063Ag1	MIS-C	1	1	Ag1	37.08	28.21	24.01	332.55	141.52	1112.42	7.58	10.65	93.31	26.75	17.13	6.26	136.09
DIS-1106-1171-E01	QFN-1063Ag2	MIS-C	1	1	Ag2	79.29	55.30	77.18	449.54	350.14	1910.58	23.37	33.14	283.88	86.74	174.31	19.15	503.29
DIS-1106-1171-E01	QFN-1063Ag2	MIS-C	1	1	Ag2	79.29	55.30	77.18	449.54	350.14	1910.58	23.37	33.14	283.88	86.74	174.31	19.15	503.29
DIS-1106-1171-E01	QFN-1063mit	MIS-C	1	1	mit	81.74	63.11	25.20	336.79	127.03	1654.16	7.41	10.46	81.50	25.85	16.99	6.58	121.73
DIS-1106-1171-E01	QFN-1063mit	MIS-C	1	1	mit	90.62	70.26	30.62	360.41	192.10	1949.85	8.79	12.28	108.07	33.20	31.95	8.08	163.52
DIS-1106-1171-E01	QFN-1063nil	MIS-C	1	1	nil	33.47	24.66	24.90	349.52	167.50	855.57	8.67	11.32	95.27	28.15	15.52	6.07	145.17
DIS-1106-1171-E01	QFN-1063nil	MIS-C	1	1	nil	29.35	22.27	19.50	316.98	134.33	720.23	7.30	10.56	89.73	24.12	11.88	5.52	120.54
Healthy_adult_control_10	QFN-1088Ag1	HAC	1	3	Ag1	46.39	165.01	65.10	622.17	53.05	3212.09	1.06	4.34	144.93	0.00	0.00	8.25	98.92
Healthy_adult_control_10	QFN-1088Ag1	HAC	1	3	Ag1	39.67	142.75	53.68	572.05	10.27	2845.62	0.30	1.67	85.67	0.00	0.00	6.71	37.23
Healthy_adult_control_10	QFN-1088mit	HAC	1	3	mit	1027.21	11466.65	2019.84	1209.85	101.44	7011.36	3.89	2.31	111.34	286.32	1.98	504.94	69406.99
Healthy_adult_control_10	QFN-1088mit	HAC	1	3	mit	1017.87	11035.30	1905.70	1079.70	77.39	6506.50	3.49	1.98	93.70	274.01	2.21	495.66	63980.61
Healthy_adult_control_10	QFN-1088nil	HAC	1	3	nil	16.94	7.37	5.44	66.74	42.06	1314.95	0.36	1.87	92.92	0.00	0.00	4.84	0.00
Healthy_adult_control_10	QFN-1088nil	HAC	1	3	nil	16.94	7.37	5.44	66.74	42.06	1314.95	0.36	1.87	92.92	0.00	0.00	4.84	0.00
DIS-1106-1182-E01	QFN-1091Ag1	SBI	1	1	Ag1	26.64	73.35	8.16	11.88	0.00	4803.48	0.08	0.05	0.00	0.00	0.00	2.59	0.00
DIS-1106-1182-E01	QFN-1091Ag1	SBI	1	1	Ag1	23.32	65.05	11.02	12.34	0.00	5791.83	0.11	0.42	73.70	0.00	0.00	2.41	0.00
DIS-1106-1182-E01	QFN-1091Ag2	SBI	1	1	Ag2	4.55	55.91	0.00	11.13	0.00	3194.91	0.00	0.00	25.47	0.00	0.00	1.72	0.00
DIS-1106-1182-E01	QFN-1091Ag2	SBI	1	1	Ag2	3.57	56.92	0.02	10.75	0.00	3338.77	0.00	0.00	27.25	0.00	0.00	1.94	0.00
DIS-1106-1182-E01	QFN-1091mit	SBI	1	1	mit	3.57	120.74	1.39	726.60	0.00	3977.83	0.00	0.00	0.00	0.00	0.00	14.64	407.32
DIS-1106-1182-E01	QFN-1091mit	SBI	1	1	mit	3.19	121.94	0.75	713.58	0.00	3585.92	0.00	0.00	0.00	0.00	0.00	13.31	335.73
DIS-1106-1182-E01	QFN-1091nil	SBI	1	1	nil	52.00	79.06	4.02	8.14	0.00	1106.97	0.00	0.00	0.00	0.00	0.00	2.13	0.00
DIS-1106-1182-E01	QFN-1091nil	SBI	1	1	nil	59.58	92.37	7.46	10.07	0.00	1337.76	0.03	0.00	25.47	0.00	0.00	2.50	0.00
DIS-1106-1190-E01	QFN-1103Ag1	MIS-C	1	1	Ag1	1.03	1.71	0.00	295.47	0.00	270.70	0.00	0.00	0.00	0.00	0.00	12.42	0.00
DIS-1106-1190-E01	QFN-1103Ag1	MIS-C	1	1	Ag1	5.16	4.80	0.00	367.89	0.00	434.16	0.00	0.00	0.00	0.00	0.00	21.15	0.00
DIS-1106-1190-E01	QFN-1103Ag2	MIS-C	1	1	Ag2	4.15	3.25	0.13	297.26	0.00	350.27	0.00	0.00	0.00	0.00	0.00	18.43	0.00
DIS-1106-1190-E01	QFN-1103Ag2	MIS-C	1	1	Ag2	0.97	1.32	0.00	254.77	0.00	244.11	0.00	0.00	0.00	0.00	0.00	13.64	0.00
DIS-1106-1190-E01	QFN-1103mit	MIS-C	1	1	mit	8.62	3.80	0.27	810.18	0.00	790.27	0.00	0.00	0.00	0.00	0.00	2.55	10.55
DIS-1106-1190-E01	QFN-1103mit	MIS-C	1	1	mit	12.05	4.61	0.61	806.10	0.00	968.39	0.00	0.00	0.00	0.00	0.00	4.12	20.26
DIS-1106-1190-E01	QFN-1103nil	MIS-C	1	1	nil	2.83	3.49	0.00	338.37	0.00	278.34	0.00	0.00	0.00	0.00	0.00	20.15	0.00
DIS-1106-1190-E01	QFN-1103nil	MIS-C	1	1	nil	0.01	0.44	0.00	251.12	0.00	127.58	0.00	0.00	0.00	0.00	0.00	7.73	0.00
DIS-1106-1201-E01	QFN-1109Ag1	MIS-C	1	1	Ag1	65.49	280.88	9.63	1147.95	0.00	1479.21	1.12	6.76	161.84	6.40	11.40	14.59	39.08
DIS-1106-1201-E01	QFN-1109Ag1	MIS-C	1	1	Ag1	45.05	240.29	3.83	882.63	0.00	1073.20	0.58	3.59	126.32	0.76	1.46	9.75	1.10
DIS-1106-1201-E01	QFN-1109Ag2	MIS-C	1	1	Ag2	25.04	124.24	0.01	579.77	0.00	646.52	0.01	0.63	0.00	0.00	0.00	4.22	0.00
DIS-1106-1201-E01	QFN-1109Ag2	MIS-C	1	1	Ag2	34.46	160.73	3.09	784.88	0.00	1023.69	0.08	1.23	0.00	0.00	0.00	6.36	0.00
DIS-1106-1201-E01	QFN-1109mit	MIS-C	1	1	mit	67.17	206.41	9.88	901.46	0.00	4008.54	0.63	3.86	42.97	3.87	0.00	12.67	24.20
DIS-1106-1201-E01	QFN-1109mit	MIS-C	1	1	mit	42.64	128.65	0.91	603.71	0.00	2004.92	0.09	0.77	0.00	0.00	0.00	6.20	0.00
DIS-1106-1201-E01	QFN-1109nil	MIS-C	1	1	nil	27.32	157.84	0.80	855.48	0.00	792.31	0.02	0.70	0.00	0.00	0.00	4.22	0.00
DIS-1106-1201-E01	QFN-1109nil	MIS-C	1	1	nil	36.87	176.76	4.41	861.46	0.00	954.01	0.10	1.34	0.00	0.00	0.00	6.36	1.36
Healthy_adult_control_17	QFN-1118Ag1	HAC	1	3	Ag1	18.57	61.61	29.25	1307.88	210.13	773.70	4.67	8.65	143.34	12.45	49.44	6.47	1330.69
Healthy_adult_control_17	QFN-1118Ag1	HAC	1	3	Ag1	14.14	61.41	18.78	1433.48	155.56	800.32	2.44	5.26	75.47	6.17	3.23	5.05	1067.22
Healthy_adult_control_17	QFN-1118Ag2	HAC	1	3	Ag2	15.31	265.49	21.08	882.56	98.51	1428.06	0.91	0.79	0.00	3.19	0.31	2.74	744.64
Healthy_adult_control_17	QFN-1118Ag2	HAC	1	3	Ag2	17.41	269.49	20.21	787.27	82.51	1446.56	0.96	0.88	0.00	3.08	0.00	3.08	773.47
Healthy_adult_control_17	QFN-1118mit	HAC	1	3	mit	543.29	7311.72	1665.96	1282.05	136.14	5674.42	3.91	4.98	51.13	268.83	0.09	460.67	36303.98
Healthy_adult_control_17	QFN-1118mit	HAC	1	3	mit	547.46	6014.49	1656.40	1040.49	141.52	4495.39	3.26	4.04	12.25	282.94	1.50	462.75	34598.90
Healthy_adult_control_17	QFN-1118nil	HAC	1	3	nil	11.59	72.33	17.79	161.00	94.56	330.68	1.49	1.75	0.00	0.00	0.00	0.89	0.00
Healthy_adult_control_17	QFN-1118nil	HAC	1	3	nil	12.98	81.49	22.25	172.61	134.33	383.61	1.76	2.25	59.54	0.00	0.00	1.38	0.00
DIS-1106-1219-E01	QFN-1138ag1	HPC	1	3	Ag1	1.10	0.97	0.36	10.75	0.00	317.52	0.20	0.49	0.00	0.00	0.00	0.42	0.00
DIS-1106-1219-E01	QFN-1138ag1	HPC	1	3	Ag1	1.51	2.47	2.92	14.88	0.00	449.51	1.07	2.72	101.77	1.81	0.00	1.13	0.31
DIS-1106-1219-E01	QFN-1138ag2	HPC	1	3	Ag2	0.13	0.26	0.52	7.72	0.00	269.85	0.00	0.00	0.00	0.00	0.00	0.07	0.00
DIS-1106-1219-E01	QFN-1138ag2	HPC	1	3	Ag2	0.52	0.42	0.48	10.36	0.00	292.76	0.30	0.36	0.00	0.00	0.00	0.46	0.00
DIS-1106-1225-E01	QFN-1143Ag1	MIS-C	1	1	Ag1	21.13	85.72	1.52	1207.90	0.00	368.79	0.01	1.09	146.50	0.15	2.21	10.63	9.35
DIS-1106-1225-E01	QFN-1143Ag1	MIS-C	1	1	Ag1	16.94	70.86	0.44	1089.79	0.00	302.77	0.00	0.66	113.48	0.00	1.05	8.30	1.36
DIS-1106-1225-E01	QFN-1143Ag2	MIS-C	1	1	Ag2	19.15	77.81	0.40	885.16	0.00	227.24	0.21	1.83	217.33	0.24	0.52	11.26	5.84
DIS-1106-1225-E01	QFN-1143Ag2	MIS-C	1	1	Ag2	18.34	71.62	0.36	1033.03	0.00	232.50	0.03	1.23	154.57	0.00	0.00	10.08	0.47
DIS-1106-1225-E01	QFN-1143mit	MIS-C	1	1	mit	50.08	81.08	6.54	1033.23	0.00	1655.31	0.45	2.94	178.78	3.50	4.92	29.91	316.16
DIS-1106-1225-E01	QFN-1143mit	MIS-C	1	1	mit	49.27	77.19	12.98	806.35	5.73	1452.04	0.59	3.50	204.17	2.68	0.58	30.74	326.27
DIS-1106-1225-E01	QFN-1143nil	MIS-C	1	1	nil	11.13	54.61	0.04	834.04	0.00	90.16	0.00	0.00	86.49	0.00	0.00	5.91	0.00
DIS-1106-1225-E01	QFN-1143nil	MIS-C	1	1	nil	NA	NA	NA	NA	NA	NA	NA	NA	NA	NA	NA	NA	NA
Healthy_adult_control_21	QFN-1150Ag1	HAC	1	3	Ag1	129.59	84.81	60.49	377.72	172.53	1188.36	6.22	14.91	210.80	43.44	0.00	26.15	416.69
Healthy_adult_control_21	QFN-1150Ag1	HAC	1	3	Ag1	128.87	84.81	63.82	380.96	184.04	1210.51	6.01	15.05	221.46	39.87	0.00	25.26	402.95
Healthy_adult_control_21	QFN-1150Ag2	HAC	1	3	Ag2	78.94	141.92	43.60	224.62	59.52	525.59	2.37	5.86	90.54	14.47	0.00	11.70	116.99
Healthy_adult_control_21	QFN-1150Ag2	HAC	1	3	Ag2	106.48	193.11	67.16	265.68	153.83	770.06	4.29	10.37	151.18	24.26	0.00	19.79	244.13
Healthy_adult_control_21	QFN-1150mit	HAC	1	3	mit	391.23	5988.81	479.45	751.29	96.54	4767.30	14.25	29.28	234.63	152.09	0.00	617.57	10373.28
Healthy_adult_control_21	QFN-1150mit	HAC	1	3	mit	475.13	7529.57	604.91	887.92	155.56	6015.15	20.40	42.96	338.05	233.74	0.00	802.94	14020.15
Healthy_adult_control_21	QFN-1150nil	HAC	1	3	nil	72.87	19.48	20.79	65.21	121.47	592.37	2.44	6.95	165.41	15.85	0.00	8.46	86.98
Healthy_adult_control_21	QFN-1150nil	HAC	1	3	nil	89.11	26.90	32.75	73.20	169.18	768.54	3.52	9.06	204.70	21.58	0.00	14.48	143.35
Healthy_adult_control_1	QFN-1151Ag1	HAC	1	3	Ag1	39.56	251.22	32.75	291.73	86.56	3629.90	0.28	0.12	118.77	0.00	0.00	3.62	23.39
Healthy_adult_control_1	QFN-1151Ag1	HAC	1	3	Ag1	43.90	249.80	36.44	289.80	96.54	3352.46	0.28	0.42	125.64	0.00	0.00	4.12	29.21
HC_plasma	HC_plasma_8	TC	1	3	HC	68.47	2.93	1.08	87.75	0.00	9.46	1.38	4.93	185.56	0.00	0.00	2.69	0.00
HC_plasma	HC_plasma_8	TC	1	3	HC	57.83	1.66	0.91	75.38	0.00	6.81	0.69	2.99	155.18	0.00	0.00	1.05	0.00
Healthy_adult_control_15	C-LWAg1	HAC	1	3	Ag1	2.83	52.96	4.15	883.01	0.00	4370.55	0.96	1.31	207.53	0.01	0.00	2.83	444.87
Healthy_adult_control_15	C-LWAg1	HAC	1	3	Ag1	2.01	45.79	2.74	848.44	0.00	4428.01	0.85	1.20	146.56	0.00	0.00	2.10	360.97
Healthy_adult_control_15	C-LWAg2	HAC	1	3	Ag2	5.59	56.84	4.36	1002.85	0.00	2607.53	0.86	1.53	223.87	0.00	0.00	2.62	407.96
Healthy_adult_control_15	C-LWAg2	HAC	1	3	Ag2	9.67	93.33	8.67	1199.93	0.00	3759.93	1.57	3.44	378.60	0.58	0.00	4.20	617.98
Healthy_adult_control_15	C-LWnil	HAC	1	3	nil	12.93	128.29	11.63	68.96	1.81	6206.36	2.19	4.42	486.10	0.51	0.00	5.65	55.57
Healthy_adult_control_15	C-LWnil	HAC	1	3	nil	3.48	65.42	4.36	46.21	0.00	3574.11	0.86	1.45	178.01	0.00	0.00	3.11	3.24
DIS-1106-1101-E01	DIS-1106-1101-E01-TP3Ag1	MIS-C	1	3	Ag1	146.84	79.59	140.72	401.45	553.20	1498.03	28.03	52.18	539.41	145.21	348.65	13.84	1781.81
DIS-1106-1101-E01	DIS-1106-1101-E01-TP3Ag1	MIS-C	1	3	Ag1	161.68	92.79	166.78	385.39	694.81	1547.45	30.24	57.54	588.49	166.03	407.20	18.24	1878.77
DIS-1106-1106-E01	DIS-1106-1106-E01-TP3Ag1	MIS-C	1	3	Ag1	54.59	59.96	36.97	301.19	129.41	2473.08	5.08	10.62	314.37	18.83	0.00	24.38	265.88
DIS-1106-1106-E01	DIS-1106-1106-E01-TP3Ag1	MIS-C	1	3	Ag1	56.82	55.93	40.68	313.15	135.13	2434.19	5.19	10.86	309.96	20.06	0.00	26.69	279.83
DIS-1106-1106-E01	DIS-1106-1106-E01-TP3Ag2	MIS-C	1	3	Ag2	117.84	131.95	78.70	448.63	495.20	3411.82	15.93	35.50	702.63	74.30	91.09	70.88	741.66
DIS-1106-1106-E01	DIS-1106-1106-E01-TP3Ag2	MIS-C	1	3	Ag2	111.93	127.68	73.14	412.78	432.28	3146.72	16.25	37.44	698.76	78.29	96.38	76.38	794.27
DIS-1106-1106-E01	DIS-1106-1106-E01-TP3nil	MIS-C	1	3	nil	88.50	103.46	66.43	118.61	228.30	3156.19	9.72	21.91	478.45	45.13	33.92	48.32	402.10
DIS-1106-1106-E01	DIS-1106-1106-E01-TP3nil	MIS-C	1	3	nil	68.82	75.51	46.42	105.66	143.81	2717.25	6.42	13.66	349.08	25.38	1.50	31.87	255.91
DIS-1106-1111-E01	DIS-1106-1111-E01-TP3-Ag1	MIS-C	1	3	Ag1	16.64	7.70	17.33	123.84	19.73	1964.01	2.63	11.50	292.35	8.60	0.00	22.04	108.13
DIS-1106-1111-E01	DIS-1106-1111-E01-TP3-Ag1	MIS-C	1	3	Ag1	14.37	7.36	15.48	120.79	29.75	1954.20	2.50	10.92	281.94	8.71	0.00	20.30	96.30
DIS-1106-1130-E01	QFN-1015Ag1	Inflammatory syndrome	1	1	Ag2	67.98	312.89	82.22	836.47	326.17	3298.07	13.21	24.32	490.89	68.17	166.48	64.19	754.41
DIS-1106-1130-E01	QFN-1015Ag1	Inflammatory syndrome	1	1	Ag2	25.70	152.47	24.36	579.88	84.21	1652.63	4.16	6.14	184.52	16.16	10.68	25.55	255.91
DIS-1106-1130-E01	QFN-1015Ag1	Inflammatory syndrome	1	1	Ag1	25.09	79.10	24.64	585.99	81.61	1040.15	4.16	6.07	184.52	14.59	9.63	27.57	251.92
DIS-1106-1130-E01	QFN-1015Ag1	Inflammatory syndrome	1	1	Ag1	20.57	72.19	20.81	581.58	66.46	997.49	3.52	5.12	151.04	12.00	1.50	23.13	213.92
DIS-1106-1130-E01	QFN-1015Ami	Inflammatory syndrome	1	1	mit	23.86	161.94	23.54	584.37	86.82	2432.95	4.29	5.76	172.40	14.72	12.40	24.38	281.82
DIS-1106-1130-E01	QFN-1015Ami	Inflammatory syndrome	1	1	mit	58.76	314.07	63.51	832.25	250.13	4509.23	11.05	19.73	441.11	54.41	130.34	51.72	692.19
DIS-1106-1130-E01	QFN-1015Ani	Inflammatory syndrome	1	1	nil	24.68	73.12	24.36	570.97	70.18	568.47	4.03	5.87	175.47	15.24	9.84	25.05	245.92
DIS-1106-1130-E01	QFN-1015Ani	Inflammatory syndrome	1	1	nil	26.92	78.63	27.41	567.96	86.82	588.42	4.67	7.13	208.45	18.56	18.66	29.59	291.76
DIS-1106-1128-E01	QFN-1027Ag1	MIS-C	1	3	Ag1	24.47	18.98	9.16	885.23	9.26	10109.71	0.72	0.79	0.00	4.66	0.00	3.29	658.93
DIS-1106-1128-E01	QFN-1027Ag1	MIS-C	1	3	Ag1	0.00	0.34	0.00	0.00	0.00	1.20	0.45	0.25	0.00	0.22	30.98	0.64	0.00
DIS-1106-1128-E01	QFN-1027mit	MIS-C	1	3	mit	881.24	9713.46	2173.21	1510.20	6.84	17304.04	1.60	0.83	0.00	596.31	0.00	384.83	55318.90
DIS-1106-1128-E01	QFN-1027mit	MIS-C	1	3	mit	912.73	9983.03	2259.61	1511.25	6.00	17602.33	1.66	0.81	0.00	619.67	0.00	379.40	55553.71
DIS-1106-1128-E01	QFN-1027nil	MIS-C	1	3	nil	95.38	1806.32	178.42	1321.47	10.24	17282.72	0.79	0.83	0.00	24.95	0.00	11.53	2699.93
DIS-1106-1128-E01	QFN-1027nil	MIS-C	1	3	nil	84.28	1609.31	156.92	1310.69	10.24	16945.85	0.79	0.71	0.00	19.92	0.00	9.58	2371.90
DIS-1101-1382-E01	QFN-1031mit	MIS-C	1	1	mit	89.43	617.96	45.70	1271.65	14.14	13421.87	3.69	9.39	202.86	13.82	0.00	45.27	409.90
DIS-1101-1382-E01	QFN-1031mit	MIS-C	1	1	mit	99.28	675.57	50.02	1291.01	25.95	12481.03	4.70	12.66	252.20	18.97	0.00	53.42	483.43
DIS-1101-1382-E01	QFN-1031nil	MIS-C	1	1	nil	99.28	290.32	41.54	882.29	14.14	10995.02	3.71	9.03	186.99	12.56	0.00	39.41	203.91
DIS-1101-1382-E01	QFN-1031nil	MIS-C	1	1	nil	103.56	280.09	41.25	860.52	19.73	10952.77	3.77	9.58	214.88	13.44	0.00	42.72	213.92
DIS-1106-1152-E01	QFN-1047Ag1	MIS-C	1	1	Ag1	42.61	117.80	17.33	872.72	55.65	1296.06	2.23	6.87	205.67	5.25	0.00	23.25	163.87
DIS-1106-1152-E01	QFN-1047Ag1	MIS-C	1	1	Ag1	88.58	213.85	46.13	1096.83	164.39	2085.31	7.09	23.09	515.22	26.09	32.45	54.27	446.80
DIS-1106-1152-E01	QFN-1047Ag2	MIS-C	1	1	Ag2	36.66	95.62	15.61	803.89	46.49	1653.74	2.28	5.84	186.50	5.76	0.00	22.46	143.89
DIS-1106-1152-E01	QFN-1047Ag2	MIS-C	1	1	Ag2	52.61	135.78	24.09	903.91	72.68	1985.03	3.25	10.77	305.52	9.53	0.00	31.15	225.93
DIS-1106-1152-E01	QFN-1047mit	MIS-C	1	1	mit	43.56	105.12	18.66	876.89	49.87	2648.20	2.69	7.29	208.45	6.92	0.00	25.72	179.88
DIS-1106-1152-E01	QFN-1047mit	MIS-C	1	1	mit	127.58	327.22	78.12	1523.80	314.99	6170.71	10.20	32.14	629.00	44.29	77.93	87.48	655.22
DIS-1106-1152-E01	QFN-1047nil	MIS-C	1	1	nil	38.69	125.50	18.39	872.79	62.80	663.80	2.32	6.34	214.88	5.56	0.00	25.55	125.97
DIS-1106-1152-E01	QFN-1047nil	MIS-C	1	1	nil	38.59	122.00	19.33	897.40	59.19	648.70	2.41	6.97	206.60	4.95	0.00	26.02	137.91
Healthy_adult_control_5	QFN-1079Ag1	HAC	1	3	Ag1	89.58	115.12	130.12	459.77	27.36	16547.19	1.93	1.63	244.66	0.29	0.00	7.32	106.15
Healthy_adult_control_5	QFN-1079Ag1	HAC	1	3	Ag1	89.58	115.12	130.12	459.77	27.36	16547.19	1.93	1.63	244.66	0.29	0.00	7.32	106.15
Healthy_adult_control_5	QFN-1079Ag2	HAC	1	3	Ag2	115.32	224.65	216.57	710.77	27.83	20341.02	2.27	2.12	315.83	0.94	0.00	5.79	112.08
Healthy_adult_control_5	QFN-1079Ag2	HAC	1	3	Ag2	115.32	224.65	216.57	710.77	27.83	20341.02	2.27	2.12	315.83	0.94	0.00	5.79	112.08
Healthy_adult_control_5	QFN-1079mit	HAC	1	3	mit	810.32	14448.27	10643.95	2561.45	28.79	17633.74	12.60	1.71	244.66	1132.51	0.00	535.14	182100.15
Healthy_adult_control_5	QFN-1079mit	HAC	1	3	mit	880.09	14957.78	11404.71	2565.29	28.79	17503.04	13.50	1.87	265.30	1198.42	0.00	573.45	192098.33
Healthy_adult_control_5	QFN-1079nil	HAC	1	3	nil	249.05	1047.86	419.24	226.62	29.75	14671.67	1.76	1.68	261.25	0.45	0.00	8.89	4.89
Healthy_adult_control_5	QFN-1079nil	HAC	1	3	nil	0.00	0.44	0.00	0.00	0.48	2.58	0.78	0.45	0.00	0.88	78.98	0.80	0.00
Healthy_adult_control_4	QFN-1093Ag1	HAC	1	3	Ag1	4.68	10.57	0.58	440.44	0.30	7403.82	0.42	0.29	0.00	0.00	0.00	1.93	98.27
Healthy_adult_control_4	QFN-1093Ag1	HAC	1	3	Ag1	13.75	21.04	1.48	577.50	9.91	11056.12	0.90	0.55	166.68	1.30	0.00	4.47	243.93
Healthy_adult_control_4	QFN-1093Ag2	HAC	1	3	Ag2	7.88	19.35	2.65	745.73	0.93	6791.52	0.42	0.32	0.00	0.00	0.00	1.82	90.41
Healthy_adult_control_4	QFN-1093Ag2	HAC	1	3	Ag2	11.29	23.11	2.93	752.72	2.52	7328.70	0.44	0.36	0.00	0.09	0.00	2.32	169.87
Healthy_adult_control_4	QFN-1093mit	HAC	1	3	mit	1202.51	19159.55	7795.86	2291.91	1.81	15660.74	1.45	0.42	0.00	1000.20	0.00	920.15	249865.64
Healthy_adult_control_4	QFN-1093mit	HAC	1	3	mit	1194.38	20769.62	8293.63	2413.98	2.52	17124.50	1.78	0.36	0.00	1053.25	0.00	961.49	261359.13
Healthy_adult_control_4	QFN-1093nil	HAC	1	3	nil	9.17	23.27	5.99	239.20	1.49	5121.40	0.58	0.33	0.00	0.09	0.00	2.10	49.87
Healthy_adult_control_4	QFN-1093nil	HAC	1	3	nil	7.49	22.03	4.15	243.42	3.55	5221.19	0.46	0.25	0.00	0.00	0.00	1.93	51.77
DIS-1106-1179-E01	QFN-1098Ag1	MIS-C	1	3	Ag1	31.14	12.10	34.14	196.94	96.12	4579.05	4.35	7.66	96.16	12.06	0.00	9.35	211.92
DIS-1106-1179-E01	QFN-1098Ag1	MIS-C	1	3	Ag1	27.93	11.29	32.16	196.59	97.46	4677.82	4.09	7.13	67.48	10.72	0.00	7.76	177.88
DIS-1106-1179-E01	QFN-1098Ag2	MIS-C	1	3	Ag2	45.43	69.97	42.97	352.72	102.88	4153.78	4.11	7.21	89.54	10.36	0.00	9.82	267.88
DIS-1106-1179-E01	QFN-1098Ag2	MIS-C	1	3	Ag2	46.92	75.73	46.42	358.63	104.25	4306.78	4.31	7.96	100.43	10.96	0.00	10.51	281.82
DIS-1106-1179-E01	QFN-1098mit	MIS-C	1	3	mit	313.97	4867.26	200.66	1299.75	138.01	13327.94	6.06	10.84	152.14	27.74	1.19	205.95	4144.90
DIS-1106-1179-E01	QFN-1098mit	MIS-C	1	3	mit	305.76	4911.97	188.73	1239.96	136.57	12164.76	5.91	10.01	152.14	27.52	0.00	203.25	4082.16
DIS-1106-1179-E01	QFN-1098nil	MIS-C	1	3	nil	39.75	179.86	51.90	87.30	98.81	4027.31	4.33	7.13	97.59	10.84	0.00	9.20	137.91
DIS-1106-1179-E01	QFN-1098nil	MIS-C	1	3	nil	41.66	191.05	53.92	90.23	106.99	4243.21	4.33	7.66	99.02	12.06	0.00	9.51	135.92
DIS-1106-1187-E01	QFN-1101Ag1	MIS-C	1	1	Ag1	85.22	33.47	30.48	667.09	28.79	9012.53	2.87	4.87	121.62	10.96	0.00	22.38	141.90
DIS-1106-1187-E01	QFN-1101Ag1	MIS-C	1	1	Ag1	148.87	72.31	70.51	939.33	127.98	13406.98	8.65	16.91	391.57	43.76	42.87	52.23	407.96
DIS-1106-1187-E01	QFN-1101Ag2	MIS-C	1	1	Ag2	116.58	39.02	60.02	1174.63	162.90	11522.89	9.13	17.67	440.81	43.91	60.74	54.52	423.53
DIS-1106-1187-E01	QFN-1101Ag2	MIS-C	1	1	Ag2	110.50	36.07	53.34	1012.90	148.18	8571.03	9.23	17.62	407.12	43.91	59.19	53.16	409.90
DIS-1106-1187-E01	QFN-1101mit	MIS-C	1	1	mit	187.10	1420.51	143.37	776.95	33.72	10497.48	3.08	5.35	135.01	12.94	0.00	44.16	224.93
DIS-1106-1187-E01	QFN-1101mit	MIS-C	1	1	mit	220.66	1673.08	188.73	870.23	65.24	11820.73	5.02	9.30	246.35	24.03	2.83	59.99	349.16
DIS-1106-1187-E01	QFN-1101nil	MIS-C	1	1	nil	74.31	109.08	90.13	685.74	29.75	6303.87	2.87	4.83	128.41	10.00	0.00	21.55	127.95
DIS-1106-1187-E01	QFN-1101nil	MIS-C	1	1	nil	145.05	248.02	203.75	967.16	154.04	10062.14	8.73	17.84	412.43	45.21	48.94	58.09	427.41
HC_plasma	HC_plasma_7	TC	1	3	HC	33.12	1.68	0.10	83.92	0.22	4.91	1.28	1.87	82.60	0.11	0.00	2.74	0.00
HC_plasma	HC_plasma_7	TC	1	3	HC	32.73	1.76	0.38	80.27	0.93	4.43	1.20	1.90	105.95	0.09	0.00	2.56	0.00
