# Supplementary material for: Shared neutrophil and T cell dysfunction is accompanied by a distinct interferon signature during severe febrile illnesses in children
Source: Nat Commun. 2024 Sep 19;15:8224. doi: 10.1038/s41467-024-52246-0 (PMC11413185; doi:10.1038/s41467-024-52246-0)
Supplement: Supplementary file 4 — Source Data [file 41467_2024_52246_MOESM4_ESM.zip › SIFIC_Fig4_Nat_Comms_stim_cytometry.xlsx]

## Sheet: mergedquant
DIAMONDS_ID	full_id	timepoint_pc.pops.x	stim.x	syndrome_details.x	Naive.B.cells	Plasmablasts	Memory.B.cells	Myeloid.DCs	Plasmacytoid.DCs	NK.cells	Mature.neutrophils	Immature.neutrophils	Classical.monocytes	Nonclassical.monocytes	TCRgd.T.cells	Memory.Tregs	Naive.Tregs	Memory.CD4.T.cells	Naive.effector.CD4.T.cells	Naive.effector.CD8.T.cells	Memory.CD8.T.cells	syndrome.x	INCLUDE.x	t_baseline.x	t1.x	ivig.firstdose.x	ivig.t1.x	steroid.firstdose.x	steroid.t1.x	monoclonal.firstdose.x	monoclonal.t1.x	monoclonal.t1_spec.x	t1_plus24.x	t2.x	ivig.t2.x	steroid.t2.x	monoclonal.t2.x	monoclonal.t2_spec.x	t3.x	ivig.t3.x	steroid.t3.x	monoclonal.t3.x	monoclonal.t3_spec.x	group	X	UNIQUE_PATIENT_ID.y	FCS.Filename.y	timepoint_pc.pops.y	stim.y
DIS-1106-1113-E01	DIS-1106-1113-E1-T3-ag1	T3	ag1	MIS-C	7.0826	0.045	0.416	0.2473	0.5059	1.3041	75.0084	0.2923	0.0899	0.3035	0.2361	0.6071	0.2248	1.7426	1.9449	2.2709	0.5958	MIS-C	1	2021-02-13;20:00:00.000000	2021-02-14;14:00:00.000000	2021-02-15;17:30:00.000000	0	2021-02-14;21:00:00.000000	0	2021-02-18;16:00:00.000000	0	0	2021-02-15;13:45:00.000000	2021-02-20;08:30:00.000000	1	1	1	0	2021-03-02;16:00:00.000000	1	1	1	0	MIS-C	1	DIS-1106-1113-E1	220623_1117_T3_TTag1_BC5_CD45_110_CD45_89_Q3_CC_UMAP_FlowSOM.fcs	T3	ag1
DIS-1106-1113-E01	DIS-1106-1113-E1-T3-mit	T3	mit	MIS-C	3.3614	0	0.1349	1.1917	1.8775	3.7774	65.0141	4.2496	0.5396	0.1574	0.0675	1.3716	1.3828	2.2597	1.6526	2.4958	0.5396	MIS-C	1	2021-02-13;20:00:00.000000	2021-02-14;14:00:00.000000	2021-02-15;17:30:00.000000	0	2021-02-14;21:00:00.000000	0	2021-02-18;16:00:00.000000	0	0	2021-02-15;13:45:00.000000	2021-02-20;08:30:00.000000	1	1	1	0	2021-03-02;16:00:00.000000	1	1	1	0	MIS-C	2	DIS-1106-1113-E1	220623_1117_T3_TTmit_BC6_CD45_198_CD45_89_Q3_CC_UMAP_FlowSOM.fcs	T3	mit
DIS-1106-1113-E01	DIS-1106-1113-E1-T3-nul	T3	nul	MIS-C	3.9348	0	0.3148	0.3822	1.3266	2.2485	77.6728	0.4834	0.1461	0.0787	0.1911	0.5621	0.2248	1.6976	1.6414	1.6976	0.4497	MIS-C	1	2021-02-13;20:00:00.000000	2021-02-14;14:00:00.000000	2021-02-15;17:30:00.000000	0	2021-02-14;21:00:00.000000	0	2021-02-18;16:00:00.000000	0	0	2021-02-15;13:45:00.000000	2021-02-20;08:30:00.000000	1	1	1	0	2021-03-02;16:00:00.000000	1	1	1	0	MIS-C	3	DIS-1106-1113-E1	220623_1117_T3_TTnull_BC4_CD45_110_CD45_198_Q3_CC_UMAP_FlowSOM.fcs	T3	nul
DIS-1106-1117-E01	DIS-1106-1117-E1-T3-ag1	T3	ag1	MIS-C	4.8567	0.045	1.0343	0.9781	0.8657	3.1591	46.0821	1.1917	0.5509	0.2473	1.2929	1.5627	0.8094	13.1085	4.4182	5.2839	0.5734	MIS-C	1	2021-02-17;06:23:00.000000	2021-02-19;14:00:00.000000	2021-02-16;16:00:00.000000	1	2021-02-17;16:00:00.000000	0	0	0	0	2021-02-20;09:32:00.000000	0	0	0	0	0	2021-03-02;11:10:00.000000	1	1	0	0	MIS-C	4	DIS-1106-1117-E1	220623_1117_T3_TTag1_BC2_CD45_106_CD45_198_Q3_CC_UMAP_FlowSOM.fcs	T3	ag1
DIS-1106-1117-E01	DIS-1106-1117-E1-T3-mit	T3	mit	MIS-C	4.4182	0.045	0.5171	1.068	1.7538	2.9792	36.8971	3.6088	1.484	0.3373	0.2024	2.9792	11.321	16.054	4.3845	6.0708	0.6071	MIS-C	1	2021-02-17;06:23:00.000000	2021-02-19;14:00:00.000000	2021-02-16;16:00:00.000000	1	2021-02-17;16:00:00.000000	0	0	0	0	2021-02-20;09:32:00.000000	0	0	0	0	0	2021-03-02;11:10:00.000000	1	1	0	0	MIS-C	5	DIS-1106-1117-E1	220623_1117_T3_TTmit_BC3_CD45_106_CD45_89_Q3_CC_UMAP_FlowSOM.fcs	T3	mit
DIS-1106-1117-E01	DIS-1106-1117-E1-T3-nul	T3	nul	MIS-C	9.5897	0.0562	1.6639	0.5509	0.7307	2.878	39.8539	1.2704	0.6633	0.2024	1.2704	1.4727	1.3603	15.267	5.8685	5.4637	0.8094	MIS-C	1	2021-02-17;06:23:00.000000	2021-02-19;14:00:00.000000	2021-02-16;16:00:00.000000	1	2021-02-17;16:00:00.000000	0	0	0	0	2021-02-20;09:32:00.000000	0	0	0	0	0	2021-03-02;11:10:00.000000	1	1	0	0	MIS-C	6	DIS-1106-1117-E1	220623_1117_T3_TTnull_BC1_CD45_106_CD45_110_Q3_CC_UMAP_FlowSOM.fcs	T3	nul
DIS-1106-1124-E01	DIS-1106-1124-E1-T1-ag1	T1	ag1	MIS-C	1.8212	0.1574	0.1124	0.742	0.5059	2.1585	78.7296	1.2479	0.0337	0.1349	0.2923	0.2923	0.371	3.2378	1.5065	2.7431	0.416	MIS-C	1	0	2021-02-26;16:00:00.000000	0	0	2021-02-25;16:00:00.000000	1	0	0	0	0	0	0	0	0	0	0	0	0	0	0	MIS-C	7	DIS-1106-1124-E1	220627_1124_T1_TTag1_BC2_CD45_106_CD45_198_Q7_CC_UMAP_FlowSOM.fcs	T1	ag1
DIS-1106-1124-E01	DIS-1106-1124-E1-T1-mit	T1	mit	MIS-C	2.552	0.1349	0.1237	0.5284	0.3935	2.1922	77.3693	1.3266	0.1012	0.1349	0.2136	0.5621	0.5171	3.2153	1.6863	2.6532	0.4722	MIS-C	1	0	2021-02-26;16:00:00.000000	0	0	2021-02-25;16:00:00.000000	1	0	0	0	0	0	0	0	0	0	0	0	0	0	0	MIS-C	8	DIS-1106-1124-E1	220627_1124_T1_TTmit_BC3_CD45_106_CD45_89_Q7_CC_UMAP_FlowSOM.fcs	T1	mit
DIS-1106-1124-E01	DIS-1106-1124-E1-T1-nul	T1	nul	MIS-C	2.3946	0.1349	0.1686	0.7645	0.2923	2.8893	75.6268	1.3266	0.045	0.1349	0.2698	0.3035	0.3148	2.9455	1.8775	2.7319	0.4722	MIS-C	1	0	2021-02-26;16:00:00.000000	0	0	2021-02-25;16:00:00.000000	1	0	0	0	0	0	0	0	0	0	0	0	0	0	0	MIS-C	9	DIS-1106-1124-E1	220627_1124_T1_TTnull_BC1_CD45_106_CD45_110_Q7_CC_UMAP_FlowSOM.fcs	T1	nul
DIS-1106-1127-E01	DIS-1106-1127-E1-T3-ag1	T3	ag1	MIS-C	1.5627	0.0787	0.1799	3.7662	4.4857	10.534	4.4857	1.068	0.2811	0.045	0.3935	1.6863	1.7201	20.4834	6.9365	15.8066	2.8218	MIS-C	1	2021-02-26;01:40:00.000000	2021-02-27;00:00:00.000000	2021-02-27;12:16:00.000000	0	2021-02-27;12:00:00.000000	0	0	0	0	2021-02-28;05:01:00.000000	0	0	0	0	0	2021-03-16;12:55:00.000000	1	1	0	0	MIS-C	10	DIS-1106-1127-E1	220627_1127_T3_TTag1_BC2_CD45_106_CD45_198_Q5_CC_UMAP_FlowSOM.fcs	T3	ag1
DIS-1106-1127-E01	DIS-1106-1127-E1-T3-mit	T3	mit	MIS-C	1.7988	0.0787	0.2248	4.778	4.6093	11.0849	3.0804	1.81	0.371	0.1012	0.2586	4.3058	13.0185	19.0219	5.3738	15.6492	2.3834	MIS-C	1	2021-02-26;01:40:00.000000	2021-02-27;00:00:00.000000	2021-02-27;12:16:00.000000	0	2021-02-27;12:00:00.000000	0	0	0	0	2021-02-28;05:01:00.000000	0	0	0	0	0	2021-03-16;12:55:00.000000	1	1	0	0	MIS-C	11	DIS-1106-1127-E1	220627_1127_T3_TTmit_BC3_CD45_106_CD45_89_Q5_CC_UMAP_FlowSOM.fcs	T3	mit
DIS-1106-1127-E01	DIS-1106-1127-E1-T3-nul	T3	nul	MIS-C	5.4413	0.1349	0.2024	3.0804	3.0467	12.4677	3.7886	1.0905	0.787	0.0787	0.4047	1.2254	1.5402	17.6279	6.172	12.8274	2.0573	MIS-C	1	2021-02-26;01:40:00.000000	2021-02-27;00:00:00.000000	2021-02-27;12:16:00.000000	0	2021-02-27;12:00:00.000000	0	0	0	0	2021-02-28;05:01:00.000000	0	0	0	0	0	2021-03-16;12:55:00.000000	1	1	0	0	MIS-C	12	DIS-1106-1127-E1	220627_1127_T3_TTnull_BC1_CD45_106_CD45_110_Q5_CC_UMAP_FlowSOM.fcs	T3	nul
DIS-1106-1128-E01	DIS-1106-1128-E1-T1-ag1	T1	ag1	MIS-C	0.7532	0.0112	0.0225	0.9106	1.5852	3.7324	31.0736	39.9101	0.1349	0.0225	0.1237	0.1799	0.1461	1.4615	0.8094	1.0568	0.2136	MIS-C	1	2021-03-01;14:00:00.000000	2021-03-02;01:40:00.000000	0	0	2021-03-01;23:00:00.000000	1	0	0	0	2021-03-03;16:02:00.000000	0	0	0	0	0	2021-03-16;16:37:00.000000	0	1	0	0	MIS-C	13	DIS-1106-1128-E1	220623_1128_T1_TTag1_BC2_CD45_106_CD45_198_Q2_CC_UMAP_FlowSOM.fcs	T1	ag1
DIS-1106-1128-E01	DIS-1106-1128-E1-T1-mit	T1	mit	MIS-C	0.9219	0.0675	0.0225	1.484	2.2035	6.1495	27.2513	42.136	0.3148	0.0337	0.1237	0.2473	0.2136	1.6526	0.9556	0.9444	0.3035	MIS-C	1	2021-03-01;14:00:00.000000	2021-03-02;01:40:00.000000	0	0	2021-03-01;23:00:00.000000	1	0	0	0	2021-03-03;16:02:00.000000	0	0	0	0	0	2021-03-16;16:37:00.000000	0	1	0	0	MIS-C	14	DIS-1106-1128-E1	220623_1128_T1_TTmit_BC3_CD45_106_CD45_89_Q2_CC_UMAP_FlowSOM.fcs	T1	mit
DIS-1106-1128-E01	DIS-1106-1128-E1-T1-nul	T1	nul	MIS-C	2.4733	0.0112	0.0675	0.7645	1.4053	4.8117	19.4266	50.6802	0.2698	0.0112	0.0899	0.2473	0.1237	0.9781	1.0118	0.7083	0.2811	MIS-C	1	2021-03-01;14:00:00.000000	2021-03-02;01:40:00.000000	0	0	2021-03-01;23:00:00.000000	1	0	0	0	2021-03-03;16:02:00.000000	0	0	0	0	0	2021-03-16;16:37:00.000000	0	1	0	0	MIS-C	15	DIS-1106-1128-E1	220623_1128_T1_TTnull_BC1_CD45_106_CD45_110_Q2_CC_UMAP_FlowSOM.fcs	T1	nul
DIS-1106-1128-E01	DIS-1106-1128-E1-T3-ag1	T3	ag1	MIS-C	7.2625	0.2248	0.5396	1.023	2.0349	7.3187	20.4497	4.6206	0.5621	0.0337	0.8207	2.0573	0.8207	12.0854	10.1855	8.7352	4.9354	MIS-C	1	2021-03-01;14:00:00.000000	2021-03-02;01:40:00.000000	0	0	2021-03-01;23:00:00.000000	1	0	0	0	2021-03-03;16:02:00.000000	0	0	0	0	0	2021-03-16;16:37:00.000000	0	1	0	0	MIS-C	16	DIS-1106-1128-E1	220623_1128_T3_TTag1_BC5_CD45_110_CD45_89_Q2_CC_UMAP_FlowSOM.fcs	T3	ag1
DIS-1106-1128-E01	DIS-1106-1128-E1-T3-mit	T3	mit	MIS-C	1.8887	0.0337	0.1686	3.8898	3.8336	10.4553	2.1922	17.6166	0.5059	0	0.3822	4.6431	9.3873	12.8162	6.0146	10.163	3.9123	MIS-C	1	2021-03-01;14:00:00.000000	2021-03-02;01:40:00.000000	0	0	2021-03-01;23:00:00.000000	1	0	0	0	2021-03-03;16:02:00.000000	0	0	0	0	0	2021-03-16;16:37:00.000000	0	1	0	0	MIS-C	17	DIS-1106-1128-E1	220623_1128_T3_TTmit_BC6_CD45_198_CD45_89_Q2_CC_UMAP_FlowSOM.fcs	T3	mit
DIS-1106-1128-E01	DIS-1106-1128-E1-T3-nul	T3	nul	MIS-C	2.3496	0.0675	0.2248	2.1135	3.3727	9.4098	17.6841	9.3198	0.9331	0.0112	0.8319	1.6526	0.7757	12.2316	7.3524	9.9719	3.8224	MIS-C	1	2021-03-01;14:00:00.000000	2021-03-02;01:40:00.000000	0	0	2021-03-01;23:00:00.000000	1	0	0	0	2021-03-03;16:02:00.000000	0	0	0	0	0	2021-03-16;16:37:00.000000	0	1	0	0	MIS-C	18	DIS-1106-1128-E1	220623_1128_T3_TTnull_BC4_CD45_110_CD45_198_Q2_CC_UMAP_FlowSOM.fcs	T3	nul
DIS-1106-1131-E01	DIS-1106-1131-E1-T1-ag1	T1	ag1	MIS-C	0.8207	0.0562	0.0787	0.4272	0.2024	8.0382	69.0388	9.1062	0.2473	0.0787	0.0675	0.2024	0.0899	1.2029	0.8207	0.7982	0.0675	MIS-C	1	0	2021-03-08;01:00:00.000000	2021-03-09;14:32:00.000000	0	2021-03-08;16:00:00.000000	0	2021-03-09;22:00:00.000000	0	Tocilizumab	2021-03-08;21:42:00.000000	2021-03-10;00:33:00.000000	1	1	1	0	0	0	0	0	0	MIS-C	19	DIS-1106-1131-E1	220627_1131_T1_TTag1_BC2_CD45_106_CD45_198_Q8_CC_UMAP_FlowSOM.fcs	T1	ag1
DIS-1106-1131-E01	DIS-1106-1131-E1-T1-mit	T1	mit	MIS-C	1.1017	0.1911	0.0225	0.2248	0.4047	7.611	69.9607	7.7684	0.2586	0.1799	0.0112	0.2923	0.1461	1.0118	0.8207	0.5509	0.0562	MIS-C	1	0	2021-03-08;01:00:00.000000	2021-03-09;14:32:00.000000	0	2021-03-08;16:00:00.000000	0	2021-03-09;22:00:00.000000	0	Tocilizumab	2021-03-08;21:42:00.000000	2021-03-10;00:33:00.000000	1	1	1	0	0	0	0	0	0	MIS-C	20	DIS-1106-1131-E1	220627_1131_T1_TTmit_BC3_CD45_106_CD45_89_Q8_CC_UMAP_FlowSOM.fcs	T1	mit
DIS-1106-1131-E01	DIS-1106-1131-E1-T1-nul	T1	nul	MIS-C	2.0236	0.0787	0.0225	0.2361	0.1574	8.0045	66.0034	10.0393	0.1237	0.1237	0.0337	0.1237	0.0899	1.023	0.6858	0.5958	0.0899	MIS-C	1	0	2021-03-08;01:00:00.000000	2021-03-09;14:32:00.000000	0	2021-03-08;16:00:00.000000	0	2021-03-09;22:00:00.000000	0	Tocilizumab	2021-03-08;21:42:00.000000	2021-03-10;00:33:00.000000	1	1	1	0	0	0	0	0	0	MIS-C	21	DIS-1106-1131-E1	220627_1131_T1_TTnull_BC1_CD45_106_CD45_110_Q8_CC_UMAP_FlowSOM.fcs	T1	nul
DIS-1106-1134-E01	DIS-1106-1134-E1-T1-ag1	T1	ag1	MIS-C	0.9781	0.0225	0.0899	1.394	0.2473	18.2799	44.0922	1.7763	0.0337	0.1124	0.6408	0.1124	0.0899	1.4278	0.416	1.1692	0.0112	MIS-C	1	2021-03-11;21:00:00.000000	2021-03-13;05:57:00.000000	0	0	2021-03-12;21:00:00.000000	1	0	0	0	2021-03-14;13:29:00.000000	0	0	0	0	0	0	0	0	0	0	MIS-C	22	DIS-1106-1134-E1	220629_1134_T1_TTag1_BC2_CD45_106_CD45_198_Q9_CC_UMAP_FlowSOM.fcs	T1	ag1
DIS-1106-1134-E01	DIS-1106-1134-E1-T1-mit	T1	mit	MIS-C	0.8769	0.0787	0.0112	1.3603	0.4834	7.3524	68.4542	5.3064	0.5284	0.2248	0.3822	0.1349	0.2024	1.4053	0.5284	1.1804	0.045	MIS-C	1	2021-03-11;21:00:00.000000	2021-03-13;05:57:00.000000	0	0	2021-03-12;21:00:00.000000	1	0	0	0	2021-03-14;13:29:00.000000	0	0	0	0	0	0	0	0	0	0	MIS-C	23	DIS-1106-1134-E1	220629_1134_T1_TTmit_BC3_CD45_106_CD45_89_Q9_CC_UMAP_FlowSOM.fcs	T1	mit
DIS-1106-1134-E01	DIS-1106-1134-E1-T1-nul	T1	nul	MIS-C	1.6751	0.045	0.1349	0.6745	0.1911	7.9933	70.5003	3.1928	0.2811	0.2923	0.4497	0.0787	0.0675	1.4165	0.3373	1.0006	0.0675	MIS-C	1	2021-03-11;21:00:00.000000	2021-03-13;05:57:00.000000	0	0	2021-03-12;21:00:00.000000	1	0	0	0	2021-03-14;13:29:00.000000	0	0	0	0	0	0	0	0	0	0	MIS-C	24	DIS-1106-1134-E1	220629_1134_T1_TTnull_BC1_CD45_106_CD45_110_Q9_CC_UMAP_FlowSOM.fcs	T1	nul
DIS-1106-1135-E01	DIS-1106-1135-E1-T1-ag1	T1	ag1	MIS-C	2.226	0.0112	0.0787	0.0787	0.9106	6.0596	66.4193	10.0506	0.2024	0.1237	0.0225	0.0899	0.045	2.1135	0.4834	0.3485	0.0562	MIS-C	1	0	2021-03-14;21:04:00.000000	0	0	2021-03-14;14:18:00.000000	1	0	0	0	2021-03-16;06:03:00.000000	2021-03-31;12:44:00.000000	0	1	0	0	0	0	0	0	0	MIS-C	25	DIS-1106-1135-E1	220629_1135_T1_TTag1_BC5_CD45_110_CD45_89_Q9_CC_UMAP_FlowSOM.fcs	T1	ag1
DIS-1106-1135-E01	DIS-1106-1135-E1-T1-mit	T1	mit	MIS-C	0.5171	0.0112	0.045	0.045	0.4722	6.6442	64.9016	16.2676	0.5396	0.0675	0	0.1124	0.3485	1.5739	0.2811	0.4609	0.0562	MIS-C	1	0	2021-03-14;21:04:00.000000	0	0	2021-03-14;14:18:00.000000	1	0	0	0	2021-03-16;06:03:00.000000	2021-03-31;12:44:00.000000	0	1	0	0	0	0	0	0	0	MIS-C	26	DIS-1106-1135-E1	220629_1135_T1_TTmit_BC6_CD45_198_CD45_89_Q9_CC_UMAP_FlowSOM.fcs	T1	mit
DIS-1106-1135-E01	DIS-1106-1135-E1-T1-nul	T1	nul	MIS-C	0.5621	0.0112	0.1012	0.0675	0.6071	6.7566	70.4103	11.8044	0.3148	0.1237	0.0225	0.0675	0.0337	2.1248	0.3373	0.5621	0.0337	MIS-C	1	0	2021-03-14;21:04:00.000000	0	0	2021-03-14;14:18:00.000000	1	0	0	0	2021-03-16;06:03:00.000000	2021-03-31;12:44:00.000000	0	1	0	0	0	0	0	0	0	MIS-C	27	DIS-1106-1135-E1	220629_1135_T1_TTnull_BC4_CD45_110_CD45_198_Q9_CC_UMAP_FlowSOM.fcs	T1	nul
DIS-1106-1140-E01	DIS-1106-1140-E1-T1-ag1	T1	ag1	MIS-C	8.5779	0.0562	0.5958	2.923	1.5964	7.5885	24.3395	3.0916	2.4621	1.1017	1.6076	0.6633	0.8881	11.3097	4.3845	4.407	1.2929	MIS-C	1	2021-03-23;19:16:00.000000	2021-03-27;11:28:00.000000	0	0	0	0	2021-03-25;22:50:00.000000	1	Tocilizumab	2021-03-28;08:17:00.000000	0	0	0	0	0	2021-04-07;14:00:00.000000	0	0	1	0	MIS-C	28	DIS-1106-1140-E1	220627_1127_T1_TTag1_BC5_CD45_110_CD45_89_Q5_CC_UMAP_FlowSOM.fcs	T1	ag1
DIS-1106-1140-E01	DIS-1106-1140-E1-T1-mit	T1	mit	MIS-C	1.7201	0.0225	0.1911	5.3626	2.5632	8.0832	25.3513	7.3187	3.2265	0.2024	1.3716	1.7538	3.6425	10.6127	3.0691	4.8342	0.9556	MIS-C	1	2021-03-23;19:16:00.000000	2021-03-27;11:28:00.000000	0	0	0	0	2021-03-25;22:50:00.000000	1	Tocilizumab	2021-03-28;08:17:00.000000	0	0	0	0	0	2021-04-07;14:00:00.000000	0	0	1	0	MIS-C	30	DIS-1106-1140-E1	220627_1127_T3_TTmit_BC6_CD45_198_CD45_89_Q5_CC_UMAP_FlowSOM.fcs	T1	mit
DIS-1106-1140-E01	DIS-1106-1140-E1-T1-nul	T1	nul	MIS-C	2.507	0.0675	0.3822	5.0141	2.181	8.3193	30.2979	3.946	3.1141	1.4952	1.4615	0.5509	0.6858	11.4221	3.3277	4.6543	1.1017	MIS-C	1	2021-03-23;19:16:00.000000	2021-03-27;11:28:00.000000	0	0	0	0	2021-03-25;22:50:00.000000	1	Tocilizumab	2021-03-28;08:17:00.000000	0	0	0	0	0	2021-04-07;14:00:00.000000	0	0	1	0	MIS-C	29	DIS-1106-1140-E1	220627_1127_T1_TTnull_BC4_CD45_110_CD45_198_Q5_CC_UMAP_FlowSOM.fcs	T1	nul
DIS-1106-1166-E01	DIS-1106-1166-E1-T1-ag1	T1	ag1	MIS-C	2.0461	0.1799	0.1574	4.6993	0.7982	10.163	63.8336	1.4278	0.0675	0.0675	0.0787	0.3485	0.1349	2.1135	1.2929	0.8319	0.2136	MIS-C	1	2021-06-01;22:59:00.000000	2021-06-03;04:45:00.000000	2021-06-03;12:00:00.000000	0	2021-06-03;11:40:00.000000	0	0	0	0	2021-06-04;06:29:00.000000	0	0	0	0	0	2021-06-16;14:28:00.000000	1	1	0	0	MIS-C	31	DIS-1106-1166-E1	220627_1166_T1_TTag1_BC5_CD45_110_CD45_89_Q7_CC_UMAP_FlowSOM.fcs	T1	ag1
DIS-1106-1166-E01	DIS-1106-1166-E1-T1-mit	T1	mit	MIS-C	1.1017	0.1574	0.0562	5.7336	0.6745	12.6026	63.0017	1.4952	0.1461	0.0675	0.0337	0.1911	0.3485	2.4058	0.9219	0.8432	0.2698	MIS-C	1	2021-06-01;22:59:00.000000	2021-06-03;04:45:00.000000	2021-06-03;12:00:00.000000	0	2021-06-03;11:40:00.000000	0	0	0	0	2021-06-04;06:29:00.000000	0	0	0	0	0	2021-06-16;14:28:00.000000	1	1	0	0	MIS-C	32	DIS-1106-1166-E1	220627_1166_T1_TTmit_BC6_CD45_198_CD45_89_Q7_CC_UMAP_FlowSOM.fcs	T1	mit
DIS-1106-1166-E01	DIS-1106-1166-E1-T1-nul	T1	nul	MIS-C	0.7645	0.1686	0.045	5.52	0.787	12.1979	66.4418	1.1355	0.1237	0.0112	0.0225	0.2473	0.1911	2.181	1.1355	0.787	0.2361	MIS-C	1	2021-06-01;22:59:00.000000	2021-06-03;04:45:00.000000	2021-06-03;12:00:00.000000	0	2021-06-03;11:40:00.000000	0	0	0	0	2021-06-04;06:29:00.000000	0	0	0	0	0	2021-06-16;14:28:00.000000	1	1	0	0	MIS-C	33	DIS-1106-1166-E1	220627_1166_T1_TTnull_BC4_CD45_110_CD45_198_Q7_CC_UMAP_FlowSOM.fcs	T1	nul
DIS-1106-1166-E01	DIS-1106-1166-E1-T3-ag1	T3	ag1	MIS-C	7.6672	0.2473	0.5734	3.6537	1.1917	10.6914	7.0601	0.2024	0.2024	0	1.113	3.2153	16.3013	27.1051	6.0708	9.3761	2.0124	MIS-C	1	2021-06-01;22:59:00.000000	2021-06-03;04:45:00.000000	2021-06-03;12:00:00.000000	0	2021-06-03;11:40:00.000000	0	0	0	0	2021-06-04;06:29:00.000000	0	0	0	0	0	2021-06-16;14:28:00.000000	1	1	0	0	MIS-C	34	DIS-1106-1166-E1	220627_1166_T3_TTag1_BC2_CD45_106_CD45_198_Q6_CC_UMAP_FlowSOM.fcs	T3	ag1
DIS-1106-1166-E01	DIS-1106-1166-E1-T3-mit	T3	mit	MIS-C	6.172	0.1574	0.7195	2.6419	1.6076	13.2322	12.018	0.4947	0.4272	0.0787	0.9444	1.023	2.3159	25.5874	6.8353	7.5098	1.8325	MIS-C	1	2021-06-01;22:59:00.000000	2021-06-03;04:45:00.000000	2021-06-03;12:00:00.000000	0	2021-06-03;11:40:00.000000	0	0	0	0	2021-06-04;06:29:00.000000	0	0	0	0	0	2021-06-16;14:28:00.000000	1	1	0	0	MIS-C	35	DIS-1106-1166-E1	220627_1166_T3_TTmit_BC3_CD45_106_CD45_89_Q6_CC_UMAP_FlowSOM.fcs	T3	mit
DIS-1106-1166-E01	DIS-1106-1166-E1-T3-nul	T3	nul	MIS-C	7.9033	0.2923	0.8994	1.81	1.2366	10.253	10.8825	0.3148	0.3373	0.0675	1.2142	1.2479	2.1698	25.8235	8.6678	7.5773	1.9899	MIS-C	1	2021-06-01;22:59:00.000000	2021-06-03;04:45:00.000000	2021-06-03;12:00:00.000000	0	2021-06-03;11:40:00.000000	0	0	0	0	2021-06-04;06:29:00.000000	0	0	0	0	0	2021-06-16;14:28:00.000000	1	1	0	0	MIS-C	36	DIS-1106-1166-E1	220627_1166_T3_TTnull_BC1_CD45_106_CD45_110_Q6_CC_UMAP_FlowSOM.fcs	T3	nul
DIS-1106-1169-E01	DIS-1106-1169-E1-T1-ag1	T1	ag1	MIS-C	2.6082	0	0.3822	0.6296	0.2473	2.7094	67.6223	0.5958	1.0455	0.6633	0.5059	0.5059	0.2361	5.6324	2.6194	2.8331	1.3378	MIS-C	1	2021-06-15;01:30:00.000000	2021-06-15;10:30:00.000000	0	0	2021-06-15;01:30:00.000000	1	0	0	0	0	0	0	0	0	0	0	0	0	0	0	MIS-C	37	DIS-1106-1169-E1	220629_1169_T1_TTag1_BC2_CD45_106_CD45_198_Q10_CC_UMAP_FlowSOM.fcs	T1	ag1
DIS-1106-1169-E01	DIS-1106-1169-E1-T1-mit	T1	mit	MIS-C	1.4952	0.0112	0.1799	0.7982	0.5846	3.0691	61.5964	4.4969	1.4053	0.4497	0.0337	1.7313	3.4289	5.104	2.4508	2.7094	1.1917	MIS-C	1	2021-06-15;01:30:00.000000	2021-06-15;10:30:00.000000	0	0	2021-06-15;01:30:00.000000	1	0	0	0	0	0	0	0	0	0	0	0	0	0	0	MIS-C	38	DIS-1106-1169-E1	220629_1169_T1_TTmit_BC3_CD45_106_CD45_89_Q10_CC_UMAP_FlowSOM.fcs	T1	mit
DIS-1106-1169-E01	DIS-1106-1169-E1-T1-nul	T1	nul	MIS-C	5.7673	0	0.3035	0.3598	0.1686	1.765	65.4075	0.4722	0.3373	0.6521	0.5171	0.5171	0.1911	6.2619	2.9117	2.7881	1.4615	MIS-C	1	2021-06-15;01:30:00.000000	2021-06-15;10:30:00.000000	0	0	2021-06-15;01:30:00.000000	1	0	0	0	0	0	0	0	0	0	0	0	0	0	0	MIS-C	39	DIS-1106-1169-E1	220629_1169_T1_TTnull_BC1_CD45_106_CD45_110_Q10_CC_UMAP_FlowSOM.fcs	T1	nul
DIS-1106-1179-E01	DIS-1106-1179-E1-T1-mit	T1	mit	MIS-C	1.4952	0.1461	0.1686	0.5284	2.4283	9.6459	61.3603	7.0939	0.3035	0.0562	0.0787	0.0899	0.4384	2.226	0.8094	0.9893	0.1237	MIS-C	1	0	2021-07-12;18:03:00.000000	0	0	0	0	0	0	0	0	2021-07-16;09:50:00.000000	0	0	0	0	2021-08-04;11:00:00.000000	0	0	0	0	MIS-C	40	DIS-1106-1179-E1	220623_1179_T1_TTmit_BC3_CD45_106_CD45_89_Q1_CC_UMAP_FlowSOM.fcs	T1	mit
DIS-1106-1179-E01	DIS-1106-1179-E1-T1-nul	T1	nul	MIS-C	2.7319	0.0112	0.1124	0.2698	2.5183	7.937	61.6414	6.543	0.2698	0.1349	0.0787	0.1461	0.1799	1.6301	0.8094	0.6858	0.0899	MIS-C	1	0	2021-07-12;18:03:00.000000	0	0	0	0	0	0	0	0	2021-07-16;09:50:00.000000	0	0	0	0	2021-08-04;11:00:00.000000	0	0	0	0	MIS-C	41	DIS-1106-1179-E1	220623_1179_T1_TTnull_BC1_CD45_106_CD45_110_Q1_CC_UMAP_FlowSOM.fcs	T1	nul
DIS-1106-1179-E01	DIS-1106-1179-E1-T3-ag1	T3	ag1	MIS-C	8.6678	0.0787	0.7757	1.6076	4.3845	9.1849	16.8634	1.4952	0.2586	0.0337	1.484	0.9106	0.6858	17.2569	5.5874	10.5902	2.0124	MIS-C	1	0	2021-07-12;18:03:00.000000	0	0	0	0	0	0	0	0	2021-07-16;09:50:00.000000	0	0	0	0	2021-08-04;11:00:00.000000	0	0	0	0	MIS-C	42	DIS-1106-1179-E1	220623_1179_T3_TTag1_BC5_CD45_110_CD45_89_Q1_CC_UMAP_FlowSOM.fcs	T3	ag1
DIS-1106-1179-E01	DIS-1106-1179-E1-T3-mit	T3	mit	MIS-C	3.4739	0.0562	0.3598	4.2046	4.5868	7.1726	9.2636	4.0022	1.0118	0.0675	0.8094	2.6757	12.2878	18.3924	4.3058	13.0972	2.1585	MIS-C	1	0	2021-07-12;18:03:00.000000	0	0	0	0	0	0	0	0	2021-07-16;09:50:00.000000	0	0	0	0	2021-08-04;11:00:00.000000	0	0	0	0	MIS-C	43	DIS-1106-1179-E1	220623_1179_T3_TTmit_BC6_CD45_198_CD45_89_Q1_CC_UMAP_FlowSOM.fcs	T3	mit
DIS-1106-1179-E01	DIS-1106-1179-E1-T3-nul	T3	nul	MIS-C	3.0129	0.0562	0.7083	2.5183	4.2046	10.5565	15.267	1.5964	0.7645	0.0225	1.7426	1.3041	0.9556	19.0669	5.4862	11.8269	2.136	MIS-C	1	0	2021-07-12;18:03:00.000000	0	0	0	0	0	0	0	0	2021-07-16;09:50:00.000000	0	0	0	0	2021-08-04;11:00:00.000000	0	0	0	0	MIS-C	44	DIS-1106-1179-E1	220623_1179_T3_TTnull_BC4_CD45_110_CD45_198_Q1_CC_UMAP_FlowSOM.fcs	T3	nul
DIS-1106-1218-E01	DIS-1106-1218-E1-T3-ag1	T3	ag1	Healthy control	4.4632	0.0112	0.7645	1.2929	0.697	5.1377	33.5582	0.2698	0.5059	0.1911	0.5734	0.6858	1.1804	22.2822	5.52	10.6127	2.1135	Healthy control	1	0	2021-11-09;08:00:00.000000	0	0	0	0	0	0	0	0	0	0	0	0	0	0	0	0	0	0	Healthy control	45	DIS-1106-1218-E1	220627_1218_T1_TTag1_BC5_CD45_110_CD45_89_Q6_CC_UMAP_FlowSOM.fcs	T3	ag1
DIS-1106-1218-E01	DIS-1106-1218-E1-T3-mit	T3	mit	Healthy control	2.6532	0.0112	0.5846	2.6194	0.5284	5.4862	33.7156	1.1692	0.2361	0.2586	0.2361	1.7201	5.3738	20.6183	3.4739	11.2085	1.5402	Healthy control	1	0	2021-11-09;08:00:00.000000	0	0	0	0	0	0	0	0	0	0	0	0	0	0	0	0	0	0	Healthy control	46	DIS-1106-1218-E1	220627_1218_T1_TTmit_BC6_CD45_198_CD45_89_Q6_CC_UMAP_FlowSOM.fcs	T3	mit
DIS-1106-1218-E01	DIS-1106-1218-E1-T3-nul	T3	nul	Healthy control	2.5295	0.0337	0.5846	1.9674	0.7307	6.3406	31.9955	0.3822	0.4497	0.0675	0.5846	0.9331	1.0006	23.8224	5.2501	11.4221	2.1135	Healthy control	1	0	2021-11-09;08:00:00.000000	0	0	0	0	0	0	0	0	0	0	0	0	0	0	0	0	0	0	Healthy control	47	DIS-1106-1218-E1	220627_1218_T1_TTnull_BC4_CD45_110_CD45_198_Q6_CC_UMAP_FlowSOM.fcs	T3	nul
DIS-1106-1220-E01	DIS-1106-1220-E1-T3-ag1	T3	ag1	Healthy control	3.4401	0.045	1.3491	1.0793	2.2934	7.1164	40.8207	0.6183	0.1911	0.0562	1.1355	1.0455	0.7083	13.131	5.6773	10.2754	1.8325	Healthy control	1	0	2021-11-09;08:00:00.000000	0	0	0	0	0	0	0	0	0	0	0	0	0	0	0	0	0	0	Healthy control	48	DIS-1106-1220-E1	220623_1220_T3_TTag1_BC2_CD45_106_CD45_198_Q4_CC_UMAP_FlowSOM.fcs	T3	ag1
DIS-1106-1220-E01	DIS-1106-1220-E1-T3-mit	T3	mit	Healthy control	3.4626	0.1012	0.7982	1.4952	2.6419	7.4761	29.3311	5.0927	0.1686	0.0337	0.1012	3.339	9.2749	13.2996	4.9803	9.6571	1.8325	Healthy control	1	0	2021-11-09;08:00:00.000000	0	0	0	0	0	0	0	0	0	0	0	0	0	0	0	0	0	0	Healthy control	49	DIS-1106-1220-E1	220623_1220_T3_TTmit_BC3_CD45_106_CD45_89_Q4_CC_UMAP_FlowSOM.fcs	T3	mit
DIS-1106-1220-E01	DIS-1106-1220-E1-T3-nul	T3	nul	Healthy control	6.7229	0.0225	1.4165	0.8769	2.1023	6.4418	39.4379	0.5059	0.1461	0.0675	0.8432	1.0455	0.7195	13.1085	6.2395	9.5672	1.855	Healthy control	1	0	2021-11-09;08:00:00.000000	0	0	0	0	0	0	0	0	0	0	0	0	0	0	0	0	0	0	Healthy control	50	DIS-1106-1220-E1	220623_1220_T3_TTnull_BC1_CD45_106_CD45_110_Q4_CC_UMAP_FlowSOM.fcs	T3	nul
DIS-1106-1232-E01	DIS-1106-1232-E1-T3-ag1	T3	ag1	Healthy control	5.1265	0.0225	1.1804	0.742	0.371	4.362	40.3485	0.6745	0.0787	0.0675	1.3041	1.0006	0.6183	13.6818	7.7797	10.905	3.9123	Healthy control	1	0	2021-11-25;08:00:00.000000	0	0	0	0	0	0	0	0	0	0	0	0	0	0	0	0	0	0	Healthy control	51	DIS-1106-1232-E1	220627_1232_T1_TTag1_BC5_CD45_110_CD45_89_Q8_CC_UMAP_FlowSOM.fcs	T3	ag1
DIS-1106-1232-E01	DIS-1106-1232-E1-T3-mit	T3	mit	Healthy control	3.2153	0.0112	0.4384	2.3047	1.2816	6.0708	34.3676	5.4637	0.6071	0.1012	0.2586	4.4632	8.3642	12.6476	5.2951	11.2423	2.3047	Healthy control	1	0	2021-11-25;08:00:00.000000	0	0	0	0	0	0	0	0	0	0	0	0	0	0	0	0	0	0	Healthy control	52	DIS-1106-1232-E1	220627_1232_T1_TTmit_BC6_CD45_198_CD45_89_Q8_CC_UMAP_FlowSOM.fcs	T3	mit
DIS-1106-1232-E01	DIS-1106-1232-E1-T3-nul	T3	nul	Healthy control	3.3727	0.0112	0.8881	1.2029	0.4384	6.5318	41.6863	0.5059	0.3035	0.0787	1.1017	0.9106	0.7982	13.7718	6.7903	11.3659	3.2265	Healthy control	1	0	2021-11-25;08:00:00.000000	0	0	0	0	0	0	0	0	0	0	0	0	0	0	0	0	0	0	Healthy control	53	DIS-1106-1232-E1	220627_1232_T1_TTnull_BC4_CD45_110_CD45_198_Q8_CC_UMAP_FlowSOM.fcs	T3	nul
01
01
[truncated: 638 more columns]
