# Supplementary material for: Shared neutrophil and T cell dysfunction is accompanied by a distinct interferon signature during severe febrile illnesses in children
Source: Nat Commun. 2024 Sep 19;15:8224. doi: 10.1038/s41467-024-52246-0 (PMC11413185; doi:10.1038/s41467-024-52246-0)
Supplement: Supplementary file 4 — Source Data [file 41467_2024_52246_MOESM4_ESM.zip › SIFIC_quant.express.man.all_Nat_Comms.xlsx]

## Sheet: quant.express.man.all
	UNIQUE_PATIENT_ID	FCS.Filename	timepoint_pc.pops	stim	CD3 Naive.B.cells	CD19 Naive.B.cells	CD4 Naive.B.cells	CD14 Naive.B.cells	CD64 Naive.B.cells	CD5 Naive.B.cells	CD15 Naive.B.cells	CD278_ICOS Naive.B.cells	CD11b_Mac Naive.B.cells	IL2 Naive.B.cells	TNFa Naive.B.cells	IL17A Naive.B.cells	CD45RO Naive.B.cells	CD223_LAG Naive.B.cells	CD223_LAG3 Naive.B.cells	HLA-DR Naive.B.cells	IL6 Naive.B.cells	CD45RA Naive.B.cells	CD10 Naive.B.cells	CD134_OX40 Naive.B.cells	CD11c Naive.B.cells	CD28 Naive.B.cells	CD38 Naive.B.cells	CD27 Naive.B.cells	CD95_Fas Naive.B.cells	CD161 Naive.B.cells	IFNg Naive.B.cells	CD197_CCR7 Naive.B.cells	CD206_MMR Naive.B.cells	CD25 Naive.B.cells	CD152_CTLA4 Naive.B.cells	CD20 Naive.B.cells	CD279_PD1 Naive.B.cells	CD127_IL7Ra Naive.B.cells	CD16 Naive.B.cells	CD3 Plasmablasts	CD19 Plasmablasts	CD4 Plasmablasts	CD14 Plasmablasts	CD64 Plasmablasts	CD5 Plasmablasts	CD15 Plasmablasts	CD278_ICOS Plasmablasts	CD11b_Mac Plasmablasts	IL2 Plasmablasts
1	DIS-1106-1113-E01	220623_1117_T3_TTag1_BC5_CD45_110_CD45_89_Q3_CC_UMAP_FlowSOM.fcs	T3	ag1	3.866	8.53529	0.218831	1.55993	0	0.276103	0	0	0	2.84158	2.34438	0.00631828	1.77289	0	275.563	0	8.3267	89.1117	0	0	0	0	3.27254	0	0.908256	0	3.4114	2.24987	0	0	17.7377	57.1694	0	0	0.171413	4.60023	7.99104	2.99024	1.07078	2.17742	0	0	0.289182	0	5.77741
2	DIS-1106-1113-E01	220623_1117_T3_TTmit_BC6_CD45_198_CD45_89_Q3_CC_UMAP_FlowSOM.fcs	T3	mit	0	7.53157	0	0	0	0.683418	0	0	0	3.10824	2.28608	0.0120616	1.21894	0	1524.8	1.53008	5.86639	87.836	0	0	0	0	1.79066	0	1.54589	0	2.69814	3.14523	0	2.23129	16.4827	61.5494	0	0	0	NA	NA	NA	NA	NA	NA	NA	NA	NA	NA
3	DIS-1106-1113-E01	220623_1117_T3_TTnull_BC4_CD45_110_CD45_198_Q3_CC_UMAP_FlowSOM.fcs	T3	nul	0	8.23431	0	0	0	0.0809683	0	0	0	2.07568	1.50301	0	0.701199	0	452.148	0	6.89899	89.2388	0	0	0	0	1.59434	0	0.308913	0	2.44608	2.00903	0	0	13.537	70.8586	0	0	0.143995	NA	NA	NA	NA	NA	NA	NA	NA	NA	NA
4	DIS-1106-1117-E01	220623_1117_T3_TTag1_BC2_CD45_106_CD45_198_Q3_CC_UMAP_FlowSOM.fcs	T3	ag1	0	7.31544	0.107914	0	0	1.07356	0	0	0	1.89197	1.59104	0	0.580219	0	1529.35	1.4023	4.01872	71.7959	0	0	0	0	2.02616	0	0	0	2.07867	2.22673	0	1.50846	12.6333	41.8489	0	0	0	0	5.58442	0	0.678513	0	1.4436	0.566932	1.60585	2.73466	10.7226
5	DIS-1106-1117-E01	220623_1117_T3_TTmit_BC3_CD45_106_CD45_89_Q3_CC_UMAP_FlowSOM.fcs	T3	mit	1.45441	6.96232	1.06103	0	0.194943	1.22501	0	0.156201	0	2.78804	3.02512	0.159358	1.73165	0	2783.14	3.10971	3.66622	51.7507	0	0.912847	0	0	2.47863	1.2713	5.70618	0	2.04247	3.03482	0	18.4591	15.7224	36.0876	0	0	0	2.99998	6.84886	0.425617	0.257711	1.97298	2.04244	1.35718	1.53972	0	6.56902
6	DIS-1106-1117-E01	220623_1117_T3_TTnull_BC1_CD45_106_CD45_110_Q3_CC_UMAP_FlowSOM.fcs	T3	nul	2.276	7.82706	0.89097	1.04181	0	0.591429	0	0	0	2.15793	2.04439	0	0.95808	0	1357.04	1.15393	4.56019	52.1749	0	0	0	0	2.4515	0	0.0448865	0	2.15706	2.70497	0	0.680716	12.7467	32.6544	0	0	0	5.13149	9.25639	0	1.50358	1.02387	0.924283	0.203848	0	0.0852058	6.87335
7	DIS-1106-1124-E01	220627_1124_T1_TTag1_BC2_CD45_106_CD45_198_Q7_CC_UMAP_FlowSOM.fcs	T1	ag1	0	11.3362	0	0	0	0.0451636	0	0	0	6.36521	1.1652	0	0.505569	0	156.305	0	5.27001	130.174	0	0	0.0128921	0	7.02716	0	3.1042	0	2.42808	8.22418	0	0	25.9923	102.459	0	0	0	0	9.61193	0	0	0.0903979	1.07516	0.144933	0	0.0523793	23.527
8	DIS-1106-1124-E01	220627_1124_T1_TTmit_BC3_CD45_106_CD45_89_Q7_CC_UMAP_FlowSOM.fcs	T1	mit	0	9.30629	0.350173	0	0	0.358941	0	0	0	5.5458	0.608809	0	0.461476	0	235.054	0	4.16977	112.144	0	0	0	0	9.09013	0	3.75244	0	1.69067	11.5945	0	0	21.7141	103.526	0	0	0	0.0266443	8.10424	0.181523	0.146199	0.796028	0.827876	0.0203646	0	1.26311	20.7343
9	DIS-1106-1124-E01	220627_1124_T1_TTnull_BC1_CD45_106_CD45_110_Q7_CC_UMAP_FlowSOM.fcs	T1	nul	1.21532	9.95876	0.56349	0.500391	0	0.0211115	0	0	0	6.17636	1.17076	0	0.705605	0	129.263	0	4.16712	73.6	0	0	0	0	8.03593	0	3.93157	0	2.53755	7.41761	0	0	22.2887	73.0614	0	0	0	1.77373	10.5141	0.908918	0.490239	0	0.236515	0	0	0	13.3079
10	DIS-1106-1127-E01	220627_1127_T3_TTag1_BC2_CD45_106_CD45_198_Q5_CC_UMAP_FlowSOM.fcs	T3	ag1	0	7.04863	0.24673	0	0.223782	0.723125	0	0	0.322637	3.382	1.73495	0.174646	1.46625	0.123062	1647.65	1.05566	3.87076	90.0228	0	0	4.38022	0	2.1579	0.727368	2.33328	0	3.0859	4.74755	0	0.594519	22.8505	29.8556	0	0	2.28123	0	4.98953	0	0	0.984864	1.48947	0	0	2.50783	8.56862
11	DIS-1106-1127-E01	220627_1127_T3_TTmit_BC3_CD45_106_CD45_89_Q5_CC_UMAP_FlowSOM.fcs	T3	mit	1.82321	7.41846	1.22039	1.29941	4.72933	2.8399	0.395186	0.107991	0.67693	6.4522	3.21148	0.717385	4.46327	0.75648	863.936	1.44488	8.69536	98.3317	0	1.18821	3.97642	1.11265	5.31077	1.30423	11.0011	0.26662	6.14881	5.60089	0.772242	6.24261	40.5111	19.0004	0.160701	0.848786	13.0745	0.478128	7.07443	0	0	1.28334	3.96455	0	0	1.20768	8.83604
12	DIS-1106-1127-E01	220627_1127_T3_TTnull_BC1_CD45_106_CD45_110_Q5_CC_UMAP_FlowSOM.fcs	T3	nul	2.43255	6.48009	1.6366	2.73484	0.853327	2.02854	0	0	0.422844	5.94289	2.58991	0	2.94523	0	916.31	0.943867	6.51555	40.2255	0	0	16.5083	0	6.25452	0.224413	4.41318	0	4.7666	3.86215	0	0.930882	33.6749	2.02044	0	0	5.14379	1.62034	7.72388	1.14364	0.738755	1.83839	2.23101	0	0	1.20512	11.1549
13	DIS-1106-1128-E01	220623_1128_T1_TTag1_BC2_CD45_106_CD45_198_Q2_CC_UMAP_FlowSOM.fcs	T1	ag1	0	7.0974	0	0	0.409434	0	0.459668	0	0.0484701	9.41309	4.69337	0.931592	3.11312	0	278.6	0.170349	9.8187	59.8119	0	0	0	0	1.5547	0	1.22108	0	7.93569	3.98366	0	1.83201	24.1602	34.7342	0	0	2.59112	0.430648	10.4823	0.323215	0	0	1.03909	0	0	2.31809	25.4293
14	DIS-1106-1128-E01	220623_1128_T1_TTmit_BC3_CD45_106_CD45_89_Q2_CC_UMAP_FlowSOM.fcs	T1	mit	0	7.55047	0.344543	0	0	0	0	0	0.221662	9.19385	2.39788	0.587281	2.47035	0	409.872	0	8.68188	57.3882	0	0	0.266822	0	2.34518	0.392525	4.13631	0	4.87643	7.57947	0	0.0635087	22.4176	31.3839	0	0	0.409137	0.164325	6.85645	0	0	0	1.53191	0.557868	0	0	12.9364
15	DIS-1106-1128-E01	220623_1128_T1_TTnull_BC1_CD45_106_CD45_110_Q2_CC_UMAP_FlowSOM.fcs	T1	nul	2.70039	7.31311	0.787228	1.24166	0	0.291842	0.485959	0	0	11.1403	4.48149	1.81472	4.87239	0	69.205	0	13.195	34.8034	0	0	2.26078	0	2.7645	0	9.05348	0	5.63853	3.38568	0	0	30.7066	5.56482	0	0	3.32964	2.23898	5.00389	3.45756	0	0.839114	0	0	2.43144	3.35501	10.2371
16	DIS-1106-1128-E01	220623_1128_T3_TTag1_BC5_CD45_110_CD45_89_Q2_CC_UMAP_FlowSOM.fcs	T3	ag1	3.98682	7.6617	0.256158	1.66337	0.164157	0	0	0	0	5.97293	2.04911	0	0.558987	0	1160.56	0.168272	3.82996	52.5841	0	0	0.509825	0	5.08059	0.218336	1.70718	0	1.79479	2.98214	0	0	16.5979	8.37909	0	0	0.146116	2.964	8.85246	0.0232019	0.913868	0.190004	0.65352	0	0	0	17.6743
17	DIS-1106-1128-E01	220623_1128_T3_TTmit_BC6_CD45_198_CD45_89_Q2_CC_UMAP_FlowSOM.fcs	T3	mit	0.555151	7.01974	0	0	0.829234	0.550963	0	0	0	8.32175	3.15677	0.0151719	1.46307	0	1798.53	1.2375	4.98584	72.3252	0	0.772369	0	0	1.14057	0.996412	5.41074	0	3.52131	5.32859	0	64.4065	25.2933	36.9334	0	0	0	0.594864	5.04762	0	0	1.37055	1.42891	0.871074	0	0.624253	19.8736
18	DIS-1106-1128-E01	220623_1128_T3_TTnull_BC4_CD45_110_CD45_198_Q2_CC_UMAP_FlowSOM.fcs	T3	nul	0	7.18053	0	0	0	0.290184	0	0	0	7.66326	2.1629	0.438583	0.734376	0	1684.3	1.58114	3.77316	80.3409	0	0	0	0	1.68666	0.36231	1.09517	0	3.12151	3.99753	0	1.6903	18.5306	35.7021	0	0	0	0	7.36226	0	0	0.0445522	0.616013	0.395744	0.0249733	0.97855	21.8928
19	DIS-1106-1131-E01	220627_1131_T1_TTag1_BC2_CD45_106_CD45_198_Q8_CC_UMAP_FlowSOM.fcs	T1	ag1	0	8.17279	0	0	0	0.554708	0	0	0	1.37121	1.84635	0.126576	0.984101	0	109.734	0	7.15545	86.1641	0	0	0	0	2.86741	0	0.81125	0	3.62702	6.4718	0	0.305658	18.3042	120.477	0	0	0	0	8.04442	0	0	0	2.85953	0	0	0	7.75662
20	DIS-1106-1131-E01	220627_1131_T1_TTmit_BC3_CD45_106_CD45_89_Q8_CC_UMAP_FlowSOM.fcs	T1	mit	0	7.95078	0.888692	0.799159	0.0201655	0.595228	0.284336	0	0	2.61534	2.80483	0.282295	3.14821	0	153.822	0.0452355	10.229	86.5841	0	0	0.801508	0	3.77503	0	3.33189	0	5.00045	11.2043	0	1.90272	21.8189	76.8266	0	0.573085	6.4953	0	14.6711	0.802372	0	0	0	0	0	0	6.75002
21	DIS-1106-1131-E01	220627_1131_T1_TTnull_BC1_CD45_106_CD45_110_Q8_CC_UMAP_FlowSOM.fcs	T1	nul	2.07706	7.44761	0.190601	0.823376	0	0.381446	0.030907	0	0	3.49353	3.36227	1.39346	6.83901	0	35.952	0	22.8067	48.3625	0	0	3.06422	0	5.32614	0	12.0232	0	6.64612	5.79489	0	0	33.3641	4.7904	0	0	4.06938	3.55104	15.1535	0.20155	1.79918	0	0	0.772311	0	0.517551	5.42796
22	DIS-1106-1134-E01	220629_1134_T1_TTag1_BC2_CD45_106_CD45_198_Q9_CC_UMAP_FlowSOM.fcs	T1	ag1	0	8.38448	0.599033	0	0	0.293455	0	0	0	15.3199	4.05917	0.69832	3.91107	0	130.711	0	8.62708	96.3847	0	0	2.21609	0	4.06112	0	2.51115	0	3.28348	9.66225	0	1.10073	21.7534	78.3977	0	0	0.970853	0.371095	18.0885	0	0	1.15228	2.62426	1.33327	0.32185	1.39394	34.3919
23	DIS-1106-1134-E01	220629_1134_T1_TTmit_BC3_CD45_106_CD45_89_Q9_CC_UMAP_FlowSOM.fcs	T1	mit	0.343466	8.14348	1.59688	1.03931	0.968129	1.02879	0	0	0	17.8574	3.66757	1.6262	6.12015	0	258.108	0	9.11609	74.7437	0.164502	0	3.07525	0	6.50485	0.142771	6.57288	0	3.68617	11.3228	0.399172	1.56012	26.6645	32.3083	0	0.418889	5.80416	0	6.73161	0.669219	0	0	1.07458	0	0	0.321027	29.5484
24	DIS-1106-1134-E01	220629_1134_T1_TTnull_BC1_CD45_106_CD45_110_Q9_CC_UMAP_FlowSOM.fcs	T1	nul	1.53989	7.23787	0.96542	1.41582	0	0.663177	1.44307	0	0.341462	32.9859	5.85611	3.78369	14.5747	0	3.67774	0	22.3362	4.42206	0	0	40.9638	0	5.9962	0.051178	20.6298	0	5.72167	6.16532	0.348844	0	42.3358	1.40634	0	0	63.9959	2.16471	10.2308	1.54626	1.43727	1.14163	0.550847	0	0	0.185134	29.1171
25	DIS-1106-1135-E01	220629_1135_T1_TTag1_BC5_CD45_110_CD45_89_Q9_CC_UMAP_FlowSOM.fcs	T1	ag1	2.69595	7.236	0.190712	1.35252	0	1.06868	4.58463	0	0.764142	30.1573	8.72956	5.88635	23.7322	0.00379886	1.25943	0	21.1874	3.24862	0	0.135013	32.0116	0	4.69741	0.0823255	19.7287	0	3.68875	7.9949	0.397557	0	45.2742	0.98182	0	0	38.8035	1.69987	7.65862	0	0	0	3.81658	0	0	0	21.4965
26	DIS-1106-1135-E01	220629_1135_T1_TTmit_BC6_CD45_198_CD45_89_Q9_CC_UMAP_FlowSOM.fcs	T1	mit	0	8.82735	0	0	0	1.72424	0	0	0.0434187	12.6997	4.93017	0.636002	2.93475	0.0528157	1405.84	1.00841	3.0688	86.3374	0	0	0.310068	0	4.61504	0.252658	1.49845	0	1.33227	6.10076	0	6.17276	14.4078	61.4287	0	0	0	0	18.9621	0.603652	0	0	1.78127	0	0	2.5205	44.3268
27	DIS-1106-1135-E01	220629_1135_T1_TTnull_BC4_CD45_110_CD45_198_Q9_CC_UMAP_FlowSOM.fcs	T1	nul	0	8.03269	0	0	0	1.23248	0	0	0	10.493	2.84182	1.23997	1.32716	0	1091.27	1.15195	4.5659	92.3007	0	0	0	0	5.59211	0.755527	1.81323	0	1.31712	11.7931	0	10.5	13.9	76.4547	0	0	0.697712	0	8.35986	0	0	1.63781	0	0	1.41542	2.6499	85.1833
28	DIS-1106-1140-E01	220627_1127_T1_TTag1_BC5_CD45_110_CD45_89_Q5_CC_UMAP_FlowSOM.fcs	T1	ag1	4.2773	7.48215	0.476643	2.64994	0.408027	1.54646	0.0714165	0	0.209964	4.71626	2.8094	0.362386	3.5445	0	919.252	0.924523	6.21274	73.237	0	0	5.91154	0	7.50835	0.673703	4.71059	0	2.42419	4.33284	0.0278761	0.299007	25.674	3.59895	0	0	10.673	5.81245	9.35108	1.99912	2.71983	0	0	0.144192	0	1.41836	7.99796
29	DIS-1106-1140-E01	220627_1127_T1_TTnull_BC4_CD45_110_CD45_198_Q5_CC_UMAP_FlowSOM.fcs	T1	nul	0	7.7757	0	0	0	1.35193	0	0	0	2.42646	1.20428	0	1.1054	0	1599.8	1.36394	2.68643	127.247	0	0	0	0	2.00839	0.928727	0.884753	0	0.920403	4.30503	0	7.01358	15.3843	46.6465	0	0	0.173235	0.416246	8.68133	0	1.08679	0	2.34663	0.507697	0.442452	4.7016	11.1609
30	DIS-1106-1140-E01	220627_1127_T3_TTmit_BC6_CD45_198_CD45_89_Q5_CC_UMAP_FlowSOM.fcs	T1	mit	0.625462	7.21573	0	0	0	1.842	0	0	0.017585	3.3238	1.38955	0	1.64555	0	1557.18	1.49482	3.01574	110.426	0	0.910564	0.127152	0	3.34146	1.62714	7.58785	0	0.899344	4.89514	0	25.0892	18.8167	51.4301	0	0	0.4376	0.835652	6.28973	0	0.484036	2.5274	4.90193	4.2204	0	0.243796	22.5413
31	DIS-1106-1166-E01	220627_1166_T1_TTag1_BC5_CD45_110_CD45_89_Q7_CC_UMAP_FlowSOM.fcs	T1	ag1	1.20639	7.25869	0	0.297971	0	0.711349	0.444974	0	0	9.86426	2.16319	0.569585	4.71827	0	108.603	0	7.45543	69.203	0	0	3.17042	0	7.71045	0.0149762	5.86985	0	2.67476	7.67923	0.332383	0	34.4152	53.9442	0	0	3.68677	0.347105	9.30899	0	0.181113	0.0631847	1.0108	0	0	0	25.7272
32	DIS-1106-1166-E01	220627_1166_T1_TTmit_BC6_CD45_198_CD45_89_Q7_CC_UMAP_FlowSOM.fcs	T1	mit	0	8.20728	0	0	0	0.82755	0	0	0	7.97546	1.05097	0	1.95353	0	186.775	0	5.39075	152.345	0	0	0.146558	0	8.00092	0	4.52993	0	1.27402	10.7638	0	0	26.5148	112.397	0	0	0	0.819341	8.62986	0	0	0	0.786004	0	0	0	19.7264
33	DIS-1106-1166-E01	220627_1166_T1_TTnull_BC4_CD45_110_CD45_198_Q7_CC_UMAP_FlowSOM.fcs	T1	nul	0	10.5396	0	0	0	0.0308211	0	0	0	5.27373	1.10917	0	0.860878	0	156.918	0	5.65528	150.78	0	0	0	0	6.21022	0	3.35053	0	0.543503	7.77633	0	0	24.237	110.187	0	0	0	0	10.3048	0	0	0	1.50185	0	0	0.161263	22.3548
34	DIS-1106-1166-E01	220627_1166_T3_TTag1_BC2_CD45_106_CD45_198_Q6_CC_UMAP_FlowSOM.fcs	T3	ag1	2.56457	10.4619	0.437419	0	0.892469	3.80161	0	0.845991	0.160644	6.2882	3.08329	0.159961	2.6784	0.478821	3279.27	2.39516	4.9729	129.228	0	1.40965	0	0	12.6638	2.09569	12.5421	0	2.02484	9.02493	0	48.785	49.5198	82.5118	0	0	0	0.209012	7.23714	0.382778	0.503551	1.21718	1.0295	0	0.574748	0.546607	11.9851
35	DIS-1106-1166-E01	220627_1166_T3_TTmit_BC3_CD45_106_CD45_89_Q6_CC_UMAP_FlowSOM.fcs	T3	mit	0.28944	9.89518	0.837525	0	0	1.86194	0	0	0	3.94397	1.68044	0	1.50399	0.115986	2649.07	1.72533	3.71853	144.067	0	0	0	0	8.20419	1.02128	1.88628	0	1.1636	7.52499	0	6.16142	30.8227	70.9125	0	0	0	1.45436	8.34947	0.355857	0	0	1.64612	0	0	0.504471	10.5848
36	DIS-1106-1166-E01	220627_1166_T3_TTnull_BC1_CD45_106_CD45_110_Q6_CC_UMAP_FlowSOM.fcs	T3	nul	3.31384	9.95346	1.61708	1.39008	0	1.8157	0	0	0	4.10582	1.38874	0.0188494	1.67854	0	2342.36	1.54154	4.76098	111.264	0	0	0.160514	0	8.93835	0.537736	1.61362	0	1.82512	6.69429	0	2.98916	34.0321	58.5182	0	0	0	2.09822	7.89222	0.309292	1.07792	0.269886	2.49294	0	0	0.0896976	10.7486
37	DIS-1106-1169-E01	220629_1169_T1_TTag1_BC2_CD45_106_CD45_198_Q10_CC_UMAP_FlowSOM.fcs	T1	ag1	0	11.2779	0.280145	0	0	1.057	0.0903768	0	0.0318051	8.65903	1.82292	0	1.95078	0	1045.31	0.549365	5.16709	80.5332	0.202573	0	0	0	9.77867	0.133063	0.800889	0	0.944182	6.12423	0	1.14875	29.4465	109.431	0	0	0	NA	NA	NA	NA	NA	NA	NA	NA	NA	NA
38	DIS-1106-1169-E01	220629_1169_T1_TTmit_BC3_CD45_106_CD45_89_Q10_CC_UMAP_FlowSOM.fcs	T1	mit	0.200796	7.96007	0.733697	0	0	1.6742	0.000838136	0	0	8.60706	1.70214	0	2.58586	0	1756.04	1.25166	4.86161	61.9961	0.629071	0.148072	0	0	12.2493	0.894137	3.38305	0	0.884946	5.93926	0	10.964	32.3211	76.4839	0	0	0	0	7.31021	0	0	0.0151085	3.86334	0	0	0	19.3632
39	DIS-1106-1169-E01	220629_1169_T1_TTnull_BC1_CD45_106_CD45_110_Q10_CC_UMAP_FlowSOM.fcs	T1	nul	3.58725	7.71006	2.28627	4.1662	0	1.79825	0.0210227	0	0.15307	14.9987	2.82526	0	6.67942	0	551.874	0.0265644	11.127	32.3871	0	0	6.19279	0	19.2075	0.496162	3.74915	0	2.7207	6.00369	0	0	49.5176	2.01751	0	0	3.55891	NA	NA	NA	NA	NA	NA	NA	NA	NA	NA
40	DIS-1106-1179-E01	220623_1179_T1_TTmit_BC3_CD45_106_CD45_89_Q1_CC_UMAP_FlowSOM.fcs	T1	mit	0.0282612	7.58393	0.649281	0	0	2.08877	0.131226	0	0.219892	3.30682	4.34478	0.804709	4.79797	0	252.012	0.401248	9.19341	97.9256	0	0.132575	2.93243	0	2.26783	0.11867	4.99359	0	4.66464	6.74603	0.118386	1.48889	18.3078	33.0326	0.0936557	0.271404	2.0844	0	8.03197	0.797836	0	0	0	0	0.465156	0.687866	4.33484
41	DIS-1106-1179-E01	220623_1179_T1_TTnull_BC1_CD45_106_CD45_110_Q1_CC_UMAP_FlowSOM.fcs	T1	nul	1.89944	7.21622	1.11874	1.09431	0	1.13731	3.10728	0	0	3.56351	5.0506	4.91286	28.3008	0	3.54988	0	20.883	5.32061	0	0	25.5146	0	2.29903	0	16.8748	0	5.61973	5.27831	0	0	31.6569	1.23864	0	0	47.4828	0	7.97628	2.8919	0.205748	1.64326	0	0	0	0	3.43787
42	DIS-1106-1179-E01	220623_1179_T3_TTag1_BC5_CD45_110_CD45_89_Q1_CC_UMAP_FlowSOM.fcs	T3	ag1	4.00023	7.50275	0.59041	2.12292	0	1.64579	0	0	0	1.66692	3.1214	0.737449	1.55765	0	1645.15	1.20723	5.31108	57.4021	0	0	0.807386	0	3.52126	0.190141	2.16073	0	1.79954	3.77796	0	0.162391	14.1899	6.25756	0	0	0.406794	3.98376	7.4511	0.215142	0.528969	0	0.703246	0	0	0	2.74735
43	DIS-1106-1179-E01	220623_1179_T3_TTmit_BC6_CD45_198_CD45_89_Q1_CC_UMAP_FlowSOM.fcs	T3	mit	1.08904	7.51242	0	0	0.94023	1.93997	0	0.00325235	0	1.54721	3.28951	0.499469	2.69301	0.0431914	2656.83	2.00443	4.97084	91.7154	0	0.635831	0.322204	0.0546823	2.0972	1.15972	8.34037	0	1.78601	5.15923	0	28.7146	17.4827	31.998	0	0	0	1.55792	4.56413	0	0.540514	3.67222	0.0203497	0.00172029	1.70163	0	2.23739
44	DIS-1106-1179-E01	220623_1179_T3_TTnull_BC4_CD45_110_CD45_198_Q1_CC_UMAP_FlowSOM.fcs	T3	nul	0	7.97167	0	0	0	1.4277	0	0	0	0.836406	1.87111	0.408861	0.724343	0	2344.67	2.06202	3.28225	104.96	0	0	0	0	0.962623	0.353331	0.722336	0	0.825473	4.16588	0	1.45902	10.6976	29.3401	0	0	0	0.920847	10.2608	0	0	1.86553	2.39732	0	0	2.0115	2.51735
45	DIS-1106-1218-E01	220627_1218_T1_TTag1_BC5_CD45_110_CD45_89_Q6_CC_UMAP_FlowSOM.fcs	T1	ag1	2.54491	8.45304	0.193176	1.17802	0	1.4569	0	0	0	3.93662	1.6964	0	0.972267	0	920.318	0.397041	6.36285	88.0627	0	0	0	0	12.7154	0.38622	0.861815	0	2.20438	6.5583	0	0.498667	34.9434	82.3852	0	0	1.4805	1.98273	9.03311	0	1.10323	4.2868	2.19806	0	2.13139	0.822182	13.8489
46	DIS-1106-1218-E01	220627_1218_T1_TTmit_BC6_CD45_198_CD45_89_Q6_CC_UMAP_FlowSOM.fcs	T1	mit	0.0509226	8.73344	0	0	0	2.47713	0	0	0	3.34226	1.47048	0	1.15894	0.12368	2135.65	1.72429	4.02807	120.001	0.233093	0.00161964	0	0	7.98009	1.19832	1.66898	0	1.0118	10.6028	0	7.92782	31.3654	104.08	0	0	0	2.66602	14.0641	0	1.19042	0	2.04408	0	0	0	14.6771
47	DIS-1106-1218-E01	220627_1218_T1_TTnull_BC4_CD45_110_CD45_198_Q6_CC_UMAP_FlowSOM.fcs	T1	nul	0	10.8434	0	0	0	0.734094	0	0	0	3.01774	2.03708	0	0.404701	0	1314.05	0.624163	4.77683	129.943	0	0	0	0	7.56225	0.388205	0.052256	0	1.0632	9.27146	0	3.92247	30.2354	139.64	0	0	0	0	11.1157	0	0.239594	1.56963	1.36776	1.28312	1.43353	0	13.726
48	DIS-1106-1220-E01	220623_1220_T3_TTag1_BC2_CD45_106_CD45_198_Q4_CC_UMAP_FlowSOM.fcs	T3	ag1	0	8.84386	0	0	0	0.440869	0	0	0	5.31479	0.392081	0	0.257039	0	1005.52	0.564027	2.76022	114.415	0	0	0	0	2.73599	0	0.150633	0	0	3.38181	0	0.284127	22.3511	66.9842	0	0	0	1.032	9.37799	0	1.14853	8.80273	1.29068	0	0	1.89378	20.6161
49	DIS-1106-1220-E01	220623_1220_T3_TTmit_BC3_CD45_106_CD45_89_Q4_CC_UMAP_FlowSOM.fcs	T3	mit	0.245905	7.71042	1.20433	0	0.213247	1.30489	0.0864789	0	0	6.62066	1.18976	0	1.16567	0	1884.46	1.76847	2.96735	86.9748	0	0	0	0	2.71676	1.13288	3.32449	0	0.470794	3.40257	0	21.7598	29.5965	50.6666	0	0	0	0	5.47116	0	0.795089	0	0	0	0	0.21507	23.6367
50	DIS-1106-1220-E01	220623_1220_T3_TTnull_BC1_CD45_106_CD45_110_Q4_CC_UMAP_FlowSOM.fcs	T3	nul	2.83837	8.4187	1.1721	1.16018	0	0.112575	0	0	0	5.0792	0.35588	0	0.0469659	0	658.023	0	2.68804	78.2197	0	0	0	0	4.3593	0	0.619631	0	0.222628	3.01864	0	0	22.2976	33.7884	0	0	0.965084	0.116061	11.7883	2.44772	2.35268	0	3.08029	2.26647	0.413554	0.650506	21.3919
51	DIS-1106-1232-E01	220627_1232_T1_TTag1_BC5_CD45_110_CD45_89_Q8_CC_UMAP_FlowSOM.fcs	T1	ag1	3.03779	9.72946	0	1.28096	0	0	0	0	0	1.16391	1.61399	0	0.432279	0	636.822	0	7.19294	88.1847	0	0	0	0	6.1137	0	0.227161	0	1.28853	3.95717	0	0	16.2749	88.0196	0	0	0	2.37614	15.2115	2.74317	0	1.02603	0.192011	0.0523995	0	1.34154	0.6019
52	DIS-1106-1232-E01	220627_1232_T1_TTmit_BC6_CD45_198_CD45_89_Q8_CC_UMAP_FlowSOM.fcs	T1	mit	0.289363	10.0209	0	0	0	0.739886	0	0	0	2.03579	2.46514	0.199687	1.50129	0	2919.85	1.53576	5.07579	118.666	0	0.38221	0	0	4.52488	0.81155	3.63005	0	1.17081	5.16189	0	39.8442	17.2827	89.3521	0	0	0	1.05594	6.15172	0	0	1.14522	0	3.28759	0	0	9.74277
53	DIS-1106-1232-E01	220627_1232_T1_TTnull_BC4_CD45_110_CD45_198_Q8_CC_UMAP_FlowSOM.fcs	T1	nul	0	11.507	0	0	0	0	0	0	0	0.686046	1.24262	0	0.169433	0	907.826	0	5.81514	146.069	0	0	0	0	5.40529	0	0.108017	0	1.4359	5.06763	0	0	15.0235	140.249	0	0	0	0	9.52689	0	0	0	0	0	0	0	8.7698
[truncated: 593 more columns]
