# Supplementary material for: Shared neutrophil and T cell dysfunction is accompanied by a distinct interferon signature during severe febrile illnesses in children
Source: Nat Commun. 2024 Sep 19;15:8224. doi: 10.1038/s41467-024-52246-0 (PMC11413185; doi:10.1038/s41467-024-52246-0)
Supplement: Supplementary file 4 — Source Data [file 41467_2024_52246_MOESM4_ESM.zip › SIFIC_quant.pc.populations.sub_Nat_Comms.xlsx]

## Sheet: quant.pc.populations.sub
	UNIQUE_PATIENT_ID	timepoint_pc.pops	stim	naivebcells_cd19.cd27._pc	plasmablasts_cd19.cd38.cd20._pc	memorybcells_cd19.cd20.cd38.cd27._pc	myeloiddc_cd3_cd19.cd20.cd14._cd15._cd16._hladr._cd11c._pc	plasmacytoiddc_cd3.cd19.cd20.cd14.cd15.cd16.hladr.cd11c._pc	nkcells_cd16._cd3.cd19cd14.cd15.cd20.hladr.cd16._pc	mat_neutrophils_cd3.cd19.cd14.cd15.cd16._pc	imm_neutrophils_cd3.cd19.cd14.cd15.cd16._pc	class_mono_cd3.cd19.cd14.cd16._pc	non_class_mono_cd3.cd19.cd14.cd16._pc	tcrgdtcells_cd3.tcrgd._pc	memorytreg_cd3.cd4.cd25.cd127.cd45ro._pc	naivetreg_cd3.cd4.cd25.cd127.cd45ro._pc	memorycd4tcells_cd3.gdtcr.cd4.ccr7..cd45ra._pc	naiveeffectorcd4tcells_cd3.gdtcr.cd4.ccr7..cd45ra._pc	naiveeffectorcd8tcells_cd3.gdtcr.cd4.ccr7..cd45ra._pc	memorycd8tcells_cd3.gdtcr.cd4.ccr7..cd45ra._pc
1	DIS-1106-1117-E01	T3	ag1	4.8567	0.045	1.0343	0.9781	0.8657	3.1591	46.0821	1.1917	0.5509	0.2473	1.2929	1.5627	0.8094	13.1085	4.4182	5.2839	0.5734
2	DIS-1106-1113-E01	T3	ag1	7.0826	0.045	0.416	0.2473	0.5059	1.3041	75.0084	0.2923	0.0899	0.3035	0.2361	0.6071	0.2248	1.7426	1.9449	2.2709	0.5958
3	DIS-1106-1117-E01	T3	mit	4.4182	0.045	0.5171	1.068	1.7538	2.9792	36.8971	3.6088	1.484	0.3373	0.2024	2.9792	11.321	16.054	4.3845	6.0708	0.6071
4	DIS-1106-1113-E01	T3	mit	3.3614	0	0.1349	1.1917	1.8775	3.7774	65.0141	4.2496	0.5396	0.1574	0.0675	1.3716	1.3828	2.2597	1.6526	2.4958	0.5396
5	DIS-1106-1117-E01	T3	nul	9.5897	0.0562	1.6639	0.5509	0.7307	2.878	39.8539	1.2704	0.6633	0.2024	1.2704	1.4727	1.3603	15.267	5.8685	5.4637	0.8094
6	DIS-1106-1113-E01	T3	nul	3.9348	0	0.3148	0.3822	1.3266	2.2485	77.6728	0.4834	0.1461	0.0787	0.1911	0.5621	0.2248	1.6976	1.6414	1.6976	0.4497
7	DIS-1106-1128-E01	T1	ag1	0.7532	0.0112	0.0225	0.9106	1.5852	3.7324	31.0736	39.9101	0.1349	0.0225	0.1237	0.1799	0.1461	1.4615	0.8094	1.0568	0.2136
8	DIS-1106-1128-E01	T1	mit	0.9219	0.0675	0.0225	1.484	2.2035	6.1495	27.2513	42.136	0.3148	0.0337	0.1237	0.2473	0.2136	1.6526	0.9556	0.9444	0.3035
9	DIS-1106-1128-E01	T1	nul	2.4733	0.0112	0.0675	0.7645	1.4053	4.8117	19.4266	50.6802	0.2698	0.0112	0.0899	0.2473	0.1237	0.9781	1.0118	0.7083	0.2811
10	DIS-1106-1128-E01	T3	ag1	7.2625	0.2248	0.5396	1.023	2.0349	7.3187	20.4497	4.6206	0.5621	0.0337	0.8207	2.0573	0.8207	12.0854	10.1855	8.7352	4.9354
11	DIS-1106-1128-E01	T3	mit	1.8887	0.0337	0.1686	3.8898	3.8336	10.4553	2.1922	17.6166	0.5059	0	0.3822	4.6431	9.3873	12.8162	6.0146	10.163	3.9123
12	DIS-1106-1128-E01	T3	nul	2.3496	0.0675	0.2248	2.1135	3.3727	9.4098	17.6841	9.3198	0.9331	0.0112	0.8319	1.6526	0.7757	12.2316	7.3524	9.9719	3.8224
13	DIS-1106-1179-E01	T1	mit	1.4952	0.1461	0.1686	0.5284	2.4283	9.6459	61.3603	7.0939	0.3035	0.0562	0.0787	0.0899	0.4384	2.226	0.8094	0.9893	0.1237
14	DIS-1106-1179-E01	T1	nul	2.7319	0.0112	0.1124	0.2698	2.5183	7.937	61.6414	6.543	0.2698	0.1349	0.0787	0.1461	0.1799	1.6301	0.8094	0.6858	0.0899
15	DIS-1106-1179-E01	T3	ag1	8.6678	0.0787	0.7757	1.6076	4.3845	9.1849	16.8634	1.4952	0.2586	0.0337	1.484	0.9106	0.6858	17.2569	5.5874	10.5902	2.0124
16	DIS-1106-1179-E01	T3	mit	3.4739	0.0562	0.3598	4.2046	4.5868	7.1726	9.2636	4.0022	1.0118	0.0675	0.8094	2.6757	12.2878	18.3924	4.3058	13.0972	2.1585
17	DIS-1106-1179-E01	T3	nul	3.0129	0.0562	0.7083	2.5183	4.2046	10.5565	15.267	1.5964	0.7645	0.0225	1.7426	1.3041	0.9556	19.0669	5.4862	11.8269	2.136
18	DIS-1106-1220-E01	T3	ag1	3.4401	0.045	1.3491	1.0793	2.2934	7.1164	40.8207	0.6183	0.1911	0.0562	1.1355	1.0455	0.7083	13.131	5.6773	10.2754	1.8325
19	DIS-1106-1220-E01	T3	mit	3.4626	0.1012	0.7982	1.4952	2.6419	7.4761	29.3311	5.0927	0.1686	0.0337	0.1012	3.339	9.2749	13.2996	4.9803	9.6571	1.8325
20	DIS-1106-1220-E01	T3	nul	6.7229	0.0225	1.4165	0.8769	2.1023	6.4418	39.4379	0.5059	0.1461	0.0675	0.8432	1.0455	0.7195	13.1085	6.2395	9.5672	1.855
21	DIS-1106-1124-E01	T1	ag1	1.8212	0.1574	0.1124	0.742	0.5059	2.1585	78.7296	1.2479	0.0337	0.1349	0.2923	0.2923	0.371	3.2378	1.5065	2.7431	0.416
22	DIS-1106-1124-E01	T1	mit	2.552	0.1349	0.1237	0.5284	0.3935	2.1922	77.3693	1.3266	0.1012	0.1349	0.2136	0.5621	0.5171	3.2153	1.6863	2.6532	0.4722
23	DIS-1106-1124-E01	T1	nul	2.3946	0.1349	0.1686	0.7645	0.2923	2.8893	75.6268	1.3266	0.045	0.1349	0.2698	0.3035	0.3148	2.9455	1.8775	2.7319	0.4722
24	DIS-1106-1140-E01	T1	ag1	8.5779	0.0562	0.5958	2.923	1.5964	7.5885	24.3395	3.0916	2.4621	1.1017	1.6076	0.6633	0.8881	11.3097	4.3845	4.407	1.2929
25	DIS-1106-1140-E01	T1	nul	2.507	0.0675	0.3822	5.0141	2.181	8.3193	30.2979	3.946	3.1141	1.4952	1.4615	0.5509	0.6858	11.4221	3.3277	4.6543	1.1017
26	DIS-1106-1127-E01	T3	ag1	1.5627	0.0787	0.1799	3.7662	4.4857	10.534	4.4857	1.068	0.2811	0.045	0.3935	1.6863	1.7201	20.4834	6.9365	15.8066	2.8218
27	DIS-1106-1127-E01	T3	mit	1.7988	0.0787	0.2248	4.778	4.6093	11.0849	3.0804	1.81	0.371	0.1012	0.2586	4.3058	13.0185	19.0219	5.3738	15.6492	2.3834
28	DIS-1106-1140-E01	T1	mit	1.7201	0.0225	0.1911	5.3626	2.5632	8.0832	25.3513	7.3187	3.2265	0.2024	1.3716	1.7538	3.6425	10.6127	3.0691	4.8342	0.9556
29	DIS-1106-1127-E01	T3	nul	5.4413	0.1349	0.2024	3.0804	3.0467	12.4677	3.7886	1.0905	0.787	0.0787	0.4047	1.2254	1.5402	17.6279	6.172	12.8274	2.0573
30	?Missing data noted			0.8207	0.0562	0.0787	0.4272	0.2024	8.0382	69.0388	9.1062	0.2473	0.0787	0.0675	0.2024	0.0899	1.2029	0.8207	0.7982	0.0675
31	DIS-1106-1131-E01	T1	mit	1.1017	0.1911	0.0225	0.2248	0.4047	7.611	69.9607	7.7684	0.2586	0.1799	0.0112	0.2923	0.1461	1.0118	0.8207	0.5509	0.0562
32	DIS-1106-1131-E01	T1	nul	2.0236	0.0787	0.0225	0.2361	0.1574	8.0045	66.0034	10.0393	0.1237	0.1237	0.0337	0.1237	0.0899	1.023	0.6858	0.5958	0.0899
33	DIS-1106-1166-E01	T1	ag1	2.0461	0.1799	0.1574	4.6993	0.7982	10.163	63.8336	1.4278	0.0675	0.0675	0.0787	0.3485	0.1349	2.1135	1.2929	0.8319	0.2136
34	DIS-1106-1166-E01	T1	mit	1.1017	0.1574	0.0562	5.7336	0.6745	12.6026	63.0017	1.4952	0.1461	0.0675	0.0337	0.1911	0.3485	2.4058	0.9219	0.8432	0.2698
35	DIS-1106-1166-E01	T1	nul	0.7645	0.1686	0.045	5.52	0.787	12.1979	66.4418	1.1355	0.1237	0.0112	0.0225	0.2473	0.1911	2.181	1.1355	0.787	0.2361
36	DIS-1106-1166-E01	T3	ag1	7.6672	0.2473	0.5734	3.6537	1.1917	10.6914	7.0601	0.2024	0.2024	0	1.113	3.2153	16.3013	27.1051	6.0708	9.3761	2.0124
37	DIS-1106-1166-E01	T3	mit	6.172	0.1574	0.7195	2.6419	1.6076	13.2322	12.018	0.4947	0.4272	0.0787	0.9444	1.023	2.3159	25.5874	6.8353	7.5098	1.8325
38	DIS-1106-1166-E01	T3	nul	7.9033	0.2923	0.8994	1.81	1.2366	10.253	10.8825	0.3148	0.3373	0.0675	1.2142	1.2479	2.1698	25.8235	8.6678	7.5773	1.9899
39	DIS-1106-1218-E01	T1	ag1	4.4632	0.0112	0.7645	1.2929	0.697	5.1377	33.5582	0.2698	0.5059	0.1911	0.5734	0.6858	1.1804	22.2822	5.52	10.6127	2.1135
40	DIS-1106-1218-E01	T1	mit	2.6532	0.0112	0.5846	2.6194	0.5284	5.4862	33.7156	1.1692	0.2361	0.2586	0.2361	1.7201	5.3738	20.6183	3.4739	11.2085	1.5402
41	DIS-1106-1218-E01	T1	nul	2.5295	0.0337	0.5846	1.9674	0.7307	6.3406	31.9955	0.3822	0.4497	0.0675	0.5846	0.9331	1.0006	23.8224	5.2501	11.4221	2.1135
42	DIS-1106-1232-E01	T1	ag1	5.1265	0.0225	1.1804	0.742	0.371	4.362	40.3485	0.6745	0.0787	0.0675	1.3041	1.0006	0.6183	13.6818	7.7797	10.905	3.9123
43	DIS-1106-1232-E01	T1	mit	3.2153	0.0112	0.4384	2.3047	1.2816	6.0708	34.3676	5.4637	0.6071	0.1012	0.2586	4.4632	8.3642	12.6476	5.2951	11.2423	2.3047
44	DIS-1106-1232-E01	T1	nul	3.3727	0.0112	0.8881	1.2029	0.4384	6.5318	41.6863	0.5059	0.3035	0.0787	1.1017	0.9106	0.7982	13.7718	6.7903	11.3659	3.2265
45	DIS-1106-1134-E01	T1	ag1	0.9781	0.0225	0.0899	1.394	0.2473	18.2799	44.0922	1.7763	0.0337	0.1124	0.6408	0.1124	0.0899	1.4278	0.416	1.1692	0.0112
46	DIS-1106-1134-E01	T1	mit	0.8769	0.0787	0.0112	1.3603	0.4834	7.3524	68.4542	5.3064	0.5284	0.2248	0.3822	0.1349	0.2024	1.4053	0.5284	1.1804	0.045
47	DIS-1106-1134-E01	T1	nul	1.6751	0.045	0.1349	0.6745	0.1911	7.9933	70.5003	3.1928	0.2811	0.2923	0.4497	0.0787	0.0675	1.4165	0.3373	1.0006	0.0675
48	DIS-1106-1135-E01	T1	ag1	2.226	0.0112	0.0787	0.0787	0.9106	6.0596	66.4193	10.0506	0.2024	0.1237	0.0225	0.0899	0.045	2.1135	0.4834	0.3485	0.0562
49	DIS-1106-1135-E01	T1	mit	0.5171	0.0112	0.045	0.045	0.4722	6.6442	64.9016	16.2676	0.5396	0.0675	0	0.1124	0.3485	1.5739	0.2811	0.4609	0.0562
50	DIS-1106-1135-E01	T1	nul	0.5621	0.0112	0.1012	0.0675	0.6071	6.7566	70.4103	11.8044	0.3148	0.1237	0.0225	0.0675	0.0337	2.1248	0.3373	0.5621	0.0337
51	DIS-1106-1169-E01	T1	ag1	2.6082	0	0.3822	0.6296	0.2473	2.7094	67.6223	0.5958	1.0455	0.6633	0.5059	0.5059	0.2361	5.6324	2.6194	2.8331	1.3378
52	DIS-1106-1169-E01	T1	mit	1.4952	0.0112	0.1799	0.7982	0.5846	3.0691	61.5964	4.4969	1.4053	0.4497	0.0337	1.7313	3.4289	5.104	2.4508	2.7094	1.1917
53	DIS-1106-1169-E01	T1	nul	5.7673	0	0.3035	0.3598	0.1686	1.765	65.4075	0.4722	0.3373	0.6521	0.5171	0.5171	0.1911	6.2619	2.9117	2.7881	1.4615
